# Supplementary material for: Interplay between chemotaxis, quorum sensing, and metabolism regulates Escherichia coli-Salmonella Typhimurium interactions in vivo
Source: PLoS Pathog. 2025 May 2;21(5):e1013156. doi: 10.1371/journal.ppat.1013156 (PMC12074654; doi:10.1371/journal.ppat.1013156)
Supplement: S1 Table — (XLSX) [file ppat.1013156.s008.xlsx]

## Sheet: S1_Table
SL1344 mutant pool																																						SL1344 mutant pool + E. coli Z1331
SES	0.979873	0.97812	0.97879	0.991695	0.99031	0.99227	0.988875	0.989328	0.976787	0.897536	0.981429	0.973453	0.996467	0.988653	0.947468	0.991156	0.968425	0.99339	0.918969	0.916656	0.624506	0.791751	0.992337	0.784195	0.986566	0.979674	0.767224	0.821405	0.912807	0.875872	0.700226	0.964054	0.196068	0.331295	0.646342	0.70653		SES	0.988957	0.979942	0.991267	0.933965	0.989977	0.987022	0.989673	0.98844	0.988426	0.98343	0.991085
WISH	d1AZ739	d1AZ740	d1AZ741	d1BB920	d1BB921	d1BB922	d1BB923	d1BB924	d1BB925	d2AZ739	d2AZ740	d2AZ741	d2BB920	d2BB921	d2BB922	d2BB923	d2BB924	d2BB925	d3AZ739	d3AZ740	d3AZ741	d3BB920	d3BB921	d3BB922	d3BB923	d3BB924	d3BB925	d4AZ739	d4AZ740	d4AZ741	d4BB920	d4BB921	d4BB922	d4BB923	d4BB924	d4BB925		WISH	d1AZ742	d1AZ743	d1AZ745	d1BB926	d1BB927	d1BB928	d1BB929	d1BB930	d2AZ742	d2AZ743	d2AZ744
ΔfruK	0.437317	1.50715	2.05425	0.918377	0.887735	0.342333	1.09707	1.76918	2.09561	0.0713952	0.283486	0.758154	0.115913	0.245928	0.016133	0.0436325	0.395546	0.634983	0.00367272	0.00290435	0.00648163	0.0177163	0.0494558	0.00461625	0.0112744	0.0569687	0.00500345	0.029734	0.00859704	0.19157	0.00631665	0.0140179	0.00615813	0.0401158	0.0984985	0.0869788		ΔfruK	1.49506	1.10792	1.88734	1.11693	0.48105	0.790399	1.60219	0.577767	0.939411	0.377157	0.495169
ΔsrlD	0.0568567	0.112637	0.768041	1.02429	0.748449	1.18972	1.08767	0.904947	1.17914	0.575642	0.135816	0.948973	0.826294	0.788803	1.77927	0.990121	0.83555	0.953173	0.0350369	0.0134286	0.134057	3.85881	0.821084	3.77842	0.682701	1.31485	4.81699	0.539098	0.0175571	1.08932	4.99633	0.877053	2.41505	3.042	1.56743	1.55632		ΔsrlD	0.523707	0.312825	0.271429	1.65639	0.885365	0.529885	0.597592	0.787966	1.02998	0.423134	0.584414
ΔidnD	0.522909	0.624171	1.16188	0.796952	0.700068	0.867625	0.847458	0.825724	0.977415	0.513865	0.34299	0.959125	0.72659	0.623551	0.758069	0.716998	0.338545	0.77839	0.118652	0.0997107	0.258671	1.1645	0.736692	1.12938	0.713656	0.530862	1.21865	0.720318	0.105583	0.37545	1.42001	0.709715	2.95674	0.124621	0.909211	0.935488		ΔidnD	0.488105	0.657552	0.553295	0.359286	0.41327	0.236699	0.508133	0.286388	0.546556	0.366363	0.320224
ΔglxK	2.0834	0.788644	1.27793	0.943633	0.729588	1.41423	0.960439	1.01281	1.19965	4.081	1.5148	1.43855	0.919994	0.753179	3.19191	0.716497	0.76588	1.07879	2.02099	2.92318	0.632678	4.50666	0.814852	4.59318	0.622735	1.43633	5.27905	4.45798	2.87291	2.71236	6.29368	0.907527	3.89248	1.7126	0.470966	0.47004		ΔglxK	1.20158	1.10871	1.08371	1.37409	0.824226	0.922289	1.03566	0.913183	1.20134	1.06454	1.06734
ΔdgoK	0.358354	0.286953	0.350511	0.0674913	0.0233846	0.0960897	0.0416455	0.0379925	0.045598	0.276272	0.199352	0.305989	0.0435249	0.0174432	0.0456744	0.0474302	0.00409819	0.0286217	0.0190006	0.0208576	0.0259679	0.0192153	0.0602399	0.00607563	0.0147115	0.00232944	0.00351518	0.491891	0.0288246	0.171519	0.00437876	0.0226738	0.0091346	0.110209	0.0872828	0.0734348		ΔdgoK	0.434089	0.577367	0.345127	0.269783	0.483719	0.461178	0.599399	0.342636	0.430554	0.324619	0.346754
ΔuxaC	0.411569	0.786972	1.92146	0.806662	0.595214	0.813429	0.800457	0.720946	0.828996	0.511986	0.401994	1.7615	0.888015	0.5481	0.77646	0.911337	3.64413	1.18417	0.057052	0.0303685	0.20725	1.01593	0.37379	1.06696	0.205967	1.55014	1.09559	0.651289	0.0403796	0.697035	1.24871	0.127051	0.665816	1.49274	0.848668	0.976691		ΔuxaC	0.81502	1.05327	0.780646	1.83615	0.752728	0.733458	0.816226	0.675948	0.832157	0.786274	0.81654
ΔgalK	0.38633	0.568111	0.749021	0.527224	0.478865	0.5462	0.485874	0.636347	0.718593	0.178722	0.14108	0.22348	0.580263	0.388351	0.20874	0.557646	0.343941	0.334875	0.159169	0.193752	0.111561	0.369884	0.768246	0.325018	0.723852	0.256235	0.336193	1.22432	0.182159	0.201425	0.386538	0.570129	0.0199765	0.337831	0.205081	0.210898		ΔgalK	0.854314	0.89489	0.841738	1.03851	0.627181	0.716546	0.845593	0.659311	0.836933	0.694497	0.75872
Δpgl	0.469532	1.04652	1.37484	0.948456	0.832377	0.705467	0.904005	0.963795	1.00567	0.245558	0.654498	1.14243	0.72203	0.661248	0.0662587	0.274113	0.439328	0.636564	0.0283341	0.0149504	0.105242	0.106563	0.397698	0.0676043	0.23788	0.145888	0.0565205	0.162965	0.0413836	0.151978	0.0262807	0.134515	0.0195028	0.125738	0.34391	0.316581		Δpgl	0.735117	1.64718	0.856319	1.11655	1.0019	1.11142	0.688404	0.70465	1.01188	1.14631	0.803049
ΔrhaB	1.01003	1.10466	1.08988	0.945111	0.817966	1.0134	0.881796	1.01674	1.18848	0.649081	0.6593	0.957229	0.832645	0.749042	0.947212	1.02213	0.537201	1.04246	0.468975	0.243744	1.9163	0.904019	0.829821	0.828588	0.788536	0.615925	0.902734	1.97736	0.27398	0.787631	0.735491	0.525878	0.102926	0.188389	0.633982	0.660632		ΔrhaB	1.05909	1.30971	1.11056	0.631698	0.917966	0.855859	0.959241	0.788545	1.08147	0.930579	0.925863
ΔmalQ	0.880654	0.972877	0.326295	0.97807	0.752383	2.55528	0.904127	0.700538	0.736476	0.535877	2.02187	1.14604	10.4234	0.897092	0.921937	5.06181	6.40211	5.91316	1.13619	1.52825	0.400029	4.93481	6.9581	5.06256	9.50752	6.93129	5.33954	8.02121	2.51425	0.789698	2.41142	12.255	0.0823218	2.09817	14.7022	16.6224		ΔmalQ	0.924584	0.814615	0.963452	1.27149	0.595627	0.683993	0.790966	0.725539	0.797706	0.701224	0.68306
Control-SB300Wt	0.727234	0.999138	1.38944	1.06983	0.954945	0.870157	0.986209	1.03982	1.24082	0.265785	0.553064	1.48266	0.925075	1.03435	0.784297	1.65048	1.55695	1.47036	0.214394	0.132157	0.732452	1.99699	4.84574	1.69412	4.89012	2.06533	1.81857	1.04115	0.183925	1.05103	1.69262	4.00593	0.632062	1.05946	3.48795	3.01192		Control-SB300Wt	1.14431	1.10848	0.905723	2.22234	1.03993	1.07482	1.05611	0.956867	1.24591	0.966762	0.963934
ΔnagZ	1.31433	0.944501	1.13428	1.02751	0.725971	1.58279	1.03918	1.0049	1.20553	1.28697	1.05515	1.23437	1.17669	0.753824	1.93582	1.32006	2.04025	1.18073	1.16556	1.09519	2.74665	0.99039	1.19703	0.981184	1.11953	2.45485	1.06029	1.87034	1.1055	1.24455	0.973497	1.08306	1.54459	0.404124	1.08005	1.1208		ΔnagZ	1.06702	0.850366	1.16837	1.52073	0.829253	0.893004	0.875702	0.697697	1.10925	0.701134	0.873467
ΔxylB	1.14493	0.869483	1.13183	1.15846	0.878884	1.68325	1.11913	1.13933	1.07831	1.09729	0.905497	1.12682	1.1998	0.917644	2.46981	1.87371	0.929738	1.84392	1.48132	1.84939	0.818112	5.19494	4.84442	5.13003	4.11456	2.14167	5.62711	74.076	1.93475	3.38395	6.66413	4.26311	3.44535	2.09105	3.48837	3.24964		ΔxylB	1.1346	1.35832	1.16983	1.72462	0.932434	0.9205	1.13747	1.00416	1.09958	1.04975	1.15672
ΔmanA	0.00085191	0.000493093	0.00054849	0.0080772	0.00155908	0.00115961	0.0142765	0.166808	0.0375574	0.000991332	0.0666542	0.000658827	0.00203453	0.00751185	0.000518399	0.000432924	0.00108331	0.0254846	0.000920574	0.000713528	0.00209001	LOD	0.00845054	0.0012048	0.00368896	0.00390294	LOD	0.00302435	0.00248341	0.00374428	0.00129762	LOD	0.00172263	0.0098155	0.00319754	0.0109154		ΔmanA	0.284034	0.0438781	0.271121	0.138835	0.150666	0.0560829	0.0438597	0.0528683	0.269538	0.0411284	0.0113637
ΔgudD	1.35924	1.28838	1.03135	0.801478	0.603818	1.77736	0.705339	0.849442	0.999269	1.21809	1.72111	1.16589	0.94345	0.649655	3.41989	1.57631	0.676742	1.72682	4.57644	6.67335	2.64485	7.04108	4.50798	6.48758	4.30924	1.51875	7.74665	4.97367	7.31942	5.05378	12.3021	6.17438	4.74313	8.01481	2.42619	2.31524		ΔgudD	0.849543	0.550063	0.750624	0.812212	0.749325	0.47129	0.624068	0.593019	0.755477	0.651691	0.558258
ΔgarK	1.1295	1.61521	0.664718	1.65144	1.14761	1.2521	1.45134	1.21111	1.30933	1.17488	0.768337	0.761407	1.48745	1.85465	2.01787	1.12618	0.999775	1.17405	0.640904	0.643843	1.1716	1.1048	1.00484	1.09735	0.942958	1.11153	1.1345	1.68873	0.791247	0.476114	1.16705	0.924872	1.47899	0.33325	0.727696	1.20572		ΔgarK	1.6245	2.3587	1.20205	1.89433	0.742443	1.37524	1.1684	0.93513	1.36423	2.40784	1.83358
ΔglpD	4.02444	0.779336	1.5437	1.07526	1.16519	4.45813	1.04344	0.678761	0.837783	20.2193	10.3182	6.96746	20.5146	2.02239	15.7077	3.35562	4.75232	10.7675	22.7895	30.9391	17.776	159.009	31.4712	136.525	32.1198	21.179	180.489	167.95	102.613	87.3048	202.358	63.5698	31.9401	32.9282	22.8193	22.7654		ΔglpD	1.11519	1.282	1.5453	1.51151	0.460123	0.775752	0.92011	0.902959	0.945187	1.70969	0.863368
ΔaraB	0.824325	0.509685	0.217339	0.326088	0.536539	0.994064	0.467731	0.614677	0.552895	0.657892	0.271204	0.048604	0.484024	0.393862	0.878556	0.768308	1.445	0.858933	0.292211	0.380465	0.0853583	0.559796	0.556643	0.521766	0.645262	1.25305	0.587719	1.14289	0.422128	0.0716344	0.612822	0.610119	0.232348	0.217663	0.702134	0.648564		ΔaraB	0.624692	0.716441	0.667844	0.906691	0.607908	0.537102	0.742398	0.725948	0.655644	0.416272	0.653757
ΔnagB	1.59789	1.08907	1.16347	1.09882	0.810387	2.32103	1.03562	0.511271	0.743119	1.097	0.997647	1.69	1.63075	0.781459	0.925127	0.202808	0.166893	0.0306782	0.940748	0.991713	1.50624	0.813758	0.332858	0.717125	0.235374	0.0905869	0.826112	0.342249	1.28311	1.92581	1.08919	0.245952	0.782302	0.112853	0.0401469	0.049435		ΔnagB	0.886642	0.699057	0.796062	1.05958	0.841286	0.793787	0.762204	0.705278	0.860187	0.453183	0.670863
ΔpfkB	2.26691	1.13125	1.6123	1.38978	1.04756	3.34047	1.37348	1.26273	1.40497	5.0634	2.74721	1.64409	1.68101	1.21062	9.49015	1.82531	1.88128	2.37308	4.18846	4.75895	6.43805	16.5196	1.2359	16.8332	0.879254	2.5683	18.4682	13.7038	5.63348	5.40474	27.9361	2.52309	13.6093	15.3997	1.1514	4.47573		ΔpfkB	1.46784	1.46661	1.35813	1.17485	0.858628	0.881142	1.02977	0.940757	1.4386	1.35699	1.11139
ΔchbF	0.772038	0.768155	1.24163	0.953351	0.848017	1.28222	0.970081	0.993979	1.23174	0.77255	0.638349	1.21281	0.931925	0.837485	0.388757	1.14672	0.97377	1.20098	0.44754	0.098071	2.40469	0.514822	1.29644	0.378262	1.19146	0.987304	0.416889	0.263829	0.0849879	0.527967	0.19146	0.898282	0.0444163	1.9425	0.693754	0.744995		ΔchbF	0.930292	1.18207	0.693221	0.756349	0.927279	0.836692	0.946612	0.688002	1.26469	0.865801	0.93318
ΔgatD	0.97076	0.924436	0.802704	0.964989	0.705132	1.196	0.948235	0.915108	0.97525	0.661986	0.612896	0.837516	0.935323	0.705074	1.31538	1.1176	1.58517	1.14648	0.433659	0.542836	0.199539	1.68643	0.895286	1.80488	0.795867	2.95662	1.88643	2.52959	0.69818	0.394299	1.8799	0.649385	0.821555	0.798952	0.855532	2.02902		ΔgatD	0.797916	1.06592	0.813124	0.73507	0.759144	0.766443	0.911599	0.693371	0.753559	0.818044	0.956167
ΔnagK	1.03464	0.629909	1.37484	1.16076	0.946396	1.21428	1.09626	1.09613	1.14309	1.02236	0.824529	1.32109	1.16946	0.981523	1.2671	1.06581	0.521797	1.1014	0.817301	0.137257	4.71668	0.98728	1.11379	0.931672	0.972401	0.566456	0.981051	0.867289	0.164331	1.82352	0.777585	0.834413	0.141165	0.364328	1.45161	1.34003		ΔnagK	1.28339	1.62058	1.05529	2.04069	1.09197	1.03475	0.970299	1.15268	1.29657	1.29007	0.986688
Δpgm	0.000343494	0.000411744	0.0111714	0.00706823	0.00469999	0.00299774	0.000844607	0.00105862	0.00168247	0.000482874	0.000197228	0.00224572	0.00220041	0.000456692	LOD	LOD	0.000400069	LOD	LOD	0.00025196	0.000279232	LOD	0.00172245	LOD	LOD	LOD	LOD	LOD	0.000510913	0.000437281	LOD	LOD	LOD	0.00762158	LOD	0.0074785		Δpgm	0.0019717	LOD	0.00265788	0.0167981	0.0011146	0.00551381	0.00139663	0.00560964	0.000426154	0.00204946	0.00110472
Δpgi	LOD	0.0352154	0.0527534	0.0954754	0.0400139	0.0625648	0.0518862	LOD	0.0460975	LOD	0.07444	0.0307511	LOD	LOD	LOD	LOD	LOD	LOD	LOD	LOD	LOD	LOD	LOD	LOD	LOD	LOD	LOD	LOD	LOD	0.0315674	LOD	LOD	LOD	LOD	LOD	LOD		Δpgi	LOD	0.00842323	LOD	0.046317	LOD	LOD	LOD	LOD	LOD	LOD	LOD
Δmak	0.954855	1.0537	0.996127	0.9102	0.698745	1.22578	0.833073	0.867659	0.953413	1.00759	0.69378	1.08097	1.11722	0.731381	1.48844	1.01012	1.05617	1.11211	0.516093	0.701693	0.0755466	2.1412	0.969589	2.18866	0.91289	1.03644	2.38742	0.82966	0.676629	0.693408	2.5971	0.888649	2.52651	7.70774	0.961781	1.11695		Δmak	0.806444	0.713952	0.717495	1.42891	0.820927	0.787126	0.844188	0.754307	0.816548	0.583831	0.870532
ΔnanK	0.641669	0.802856	0.866684	1.01616	0.720013	0.996479	0.959623	0.951464	1.01679	0.961272	0.50086	0.917891	0.932017	0.806526	0.999512	0.823606	0.658065	0.978026	0.166499	0.181083	0.155416	0.846919	0.760732	0.905095	0.703456	0.757147	0.918016	2.72855	0.16528	0.530624	0.841887	0.603403	0.82135	0.244555	0.548962	0.591359		ΔnanK	0.58733	1.10887	0.895964	0.874654	0.936916	0.6693	0.75962	0.689676	0.818434	0.801119	0.814788
ΔpfkA	0.059155	0.0817352	0.048832	0.0250045	0.117054	0.00708588	0.0466651	0.0466486	0.0738427	0.0320753	0.0220319	0.0280735	0.00259003	0.0260561	0.000354283	0.0407912	0.00213927	0.00295749	0.0014514	0.000388379	0.00865855	0.00619106	0.0726153	0.00178299	0.0791091	0.000473197	LOD	0.0880124	0.00117255	0.0576752	0.00129612	0.0557222	0.00151821	0.0434842	0.0108966	0.0152035		ΔpfkA	0.00355848	0.0140405	0.0011855	0.22702	0.0541763	0.161283	0.0151124	0.00993689	0.00460863	0.007118	0.00402908
ΔglpK	1.45823	0.435725	0.774175	0.424097	0.286542	1.25517	0.199264	0.231211	0.267753	3.56717	2.74054	0.764759	0.395581	0.317505	3.04394	0.21798	0.16066	0.358599	0.795776	0.939202	0.540863	2.11563	0.260578	2.14171	0.225774	0.400923	2.46709	4.53714	1.08287	2.31612	2.53349	0.4547	3.07664	0.355238	0.463896	0.448161		ΔglpK	0.0955203	0.477657	0.205327	0.256373	0.165384	0.144969	0.169856	0.105415	0.0883542	0.548495	0.894119
ΔtreC	0.861167	1.15554	1.09963	0.871038	0.707488	1.05245	0.863102	0.828948	0.948365	0.576286	0.800646	1.14786	0.969616	0.742191	0.893853	1.02899	0.581645	0.989932	0.449603	0.600664	0.145356	0.801303	0.828996	0.71953	0.813585	0.60807	0.784764	0.790192	0.597611	0.632985	0.654805	0.582909	0.0889823	0.516172	1.21737	1.03571		ΔtreC	0.818497	0.765265	0.70085	0.956385	0.747466	0.619317	0.734963	0.648007	0.771655	0.623907	0.798771
ΔfucK	1.09087	0.875259	1.27133	1.07663	0.876963	1.17264	1.08333	1.07516	1.14674	1.14585	0.746685	1.42856	1.00947	0.85031	1.19661	1.18343	1.85449	1.09467	0.863255	0.857845	1.58301	0.919732	0.79108	0.897667	0.680149	1.9264	0.954753	2.67473	0.897615	0.712587	0.884372	1.07912	0.3682	0.467487	0.936884	1.22116		ΔfucK	0.959096	1.08283	1.02172	2.89708	0.977875	1.04443	4.8823	1.07979	1.06604	0.91099	0.945954
Δfbp	0.565635	0.165641	0.354234	0.656851	0.608176	0.513078	0.699478	0.708335	0.734949	0.590159	0.434144	0.22654	0.395182	0.380911	0.415401	0.270024	1.04068	0.487939	1.74571	2.22996	0.122043	0.117142	0.0576162	0.123874	0.0108831	0.658654	0.13323	0.0511829	1.15023	0.0823679	0.0764965	0.0302289	0.0261321	0.823285	0.445767	0.397504		Δfbp	0.650468	0.355596	0.368029	0.769642	0.286245	0.621645	0.752596	0.489347	0.521698	0.246119	0.301784
ΔtktA	0.00562422	0.0109939	0.00161439	0.0214597	0.174173	0.00667812	0.030463	0.0465375	0.0674567	0.000802403	LOD	0.00103984	0.00152503	0.0174118	LOD	0.00131426	0.000707052	0.00626112	LOD	LOD	0.000639767	0.00402908	0.0195374	LOD	0.00105578	0.0010727	LOD	LOD	LOD	LOD	LOD	0.0237107	LOD	0.0123605	0.0902115	0.078835		ΔtktA	0.0275929	LOD	0.0228735	0.0507269	0.182448	0.206637	0.0414529	0.0357281	0.032489	0.0100621	0.0097145
ΔmurQ	1.21917	1.07943	0.867101	1.03193	0.762563	1.4025	1.1368	1.01588	1.1841	0.937221	0.885259	0.980346	0.952663	0.813598	1.63028	1.0994	1.63698	1.01504	0.483598	0.656661	0.163588	1.02381	0.859942	0.94473	0.843589	1.78083	1.16719	9.61179	0.67493	0.768974	1.08077	0.875698	0.64035	2.37447	1.52707	1.53128		ΔmurQ	0.967417	1.35909	1.03559	0.690104	0.864914	0.742671	0.87049	0.749922	0.997093	1.02025	0.84193
Δedd	0.00849231	0.00476082	0.006919	0.00678993	0.0032687	0.00269617	0.00262956	0.00849523	0.00957782	0.0119188	0.00557684	0.0105014	0.00524998	0.00257326	0.00268607	0.00335139	0.24041	0.00541773	0.0246434	0.00616666	0.119202	0.09855	0.110571	0.00905815	0.00931636	1.40274	0.00999529	0.0623664	0.0121601	0.0873986	0.0119791	0.0272334	0.0152635	0.580162	0.158722	0.176337		Δedd	2.17561	0.270482	0.78307	0.121166	1.85192	0.282062	0.842117	1.19379	2.01408	1.07715	1.07868
ΔtktB	0.0269241	0.0148852	0.0210829	3.42844	3.36364	0.366029	2.58208	2.92823	2.45946	0.0359693	0.0159502	0.0279067	8.92216	3.93405	0.209399	1.6588	4.41503	3.44204	0.0693365	0.0186984	0.31363	1.3178	2.66456	0.95223	2.54667	12.1233	0.954915	0.137101	0.0337028	0.129283	1.29771	107.74	21.5525	393.354	169.664	290.073		ΔtktB	4.59674	1.10466	1.45577	4.02964	4.4526	1.34946	11.3478	3.08677	4.27928	2.77305	1.55184
Δppc	0.633427	1.057	1.43135	0.714132	0.446305	0.495414	0.92682	0.471812	0.489279	0.984821	0.8587	1.49007	0.694687	0.458507	0.394979	0.959352	1.45255	0.515938	1.23429	0.205521	7.12367	0.539146	0.462996	0.492178	0.39203	1.28972	0.503643	1.99506	0.198197	1.14011	0.442115	0.377548	0.114363	0.866073	0.488645	0.514071		Δppc	0.934359	0.759387	0.840049	0.995192	1.0836	0.956353	0.913021	0.956615	0.869471	0.756437	0.603931
ΔkdgK	0.240309	0.251979	0.036952	0.179205	0.274535	0.302021	0.534397	0.60868	0.749982	0.106924	0.0336521	0.024823	0.145493	0.161612	0.251457	0.525008	0.385467	0.530991	0.0924089	0.122887	0.0169724	0.268611	0.365965	0.191231	0.372807	0.354377	0.206088	0.0547511	0.131161	0.0973902	0.201387	0.434118	0.115245	0.165184	0.495781	0.421417		ΔkdgK	0.882878	0.747169	0.706633	0.892348	0.741041	0.858027	0.697078	0.758373	0.938033	0.58762	0.742106
ΔackA	LOD	LOD	LOD	0.00637868	0.00199622	LOD	LOD	LOD	0.00499081	LOD	LOD	LOD	LOD	LOD	LOD	LOD	LOD	LOD	LOD	LOD	LOD	LOD	LOD	LOD	LOD	LOD	LOD	LOD	LOD	LOD	LOD	LOD	LOD	LOD	LOD	LOD		ΔackA	0.0171461	LOD	0.040827	0.025298	0.100473	0.0137921	0.0381467	0.0347724	0.008702	0.00980853	0.00506448
ΔadhE	0.0194188	0.0728155	0.0126083	0.00798692	0.026598	0.000852546	0.0110073	0.0217654	0.0273694	0.0810745	0.00106513	0.00668013	0.00200252	0.00879775	0.00035247	0.00268983	0.0147229	0.00336498	0.0281645	0.0310378	0.0244725	0.00220441	0.00322956	0.00103761	0.00327333	0.00160064	0.000904491	0.0419779	0.0295765	0.0677422	0.00103159	0.00661355	0.00125534	0.00676275	0.0599486	0.0669109		ΔadhE	0.00181245	LOD	0.00314127	0.0285729	0.0129686	0.0119741	0.00258178	0.0133974	0.00238598	0.00115198	0.00479077
ΔgntK	0.433807	0.168321	0.802269	0.379351	0.302735	0.399816	0.50679	0.46717	0.478875	0.249555	0.296077	0.635179	0.365119	0.261205	0.32805	0.180487	0.590868	0.365575	0.115839	0.129313	0.0846991	0.660767	0.188766	0.632354	0.119915	0.500431	0.704595	0.0625855	0.113941	0.552157	0.576558	0.0803699	0.0248734	0.427846	0.0787055	0.0808891		ΔgntK	0.858286	0.736386	0.601016	0.395996	0.830007	0.651457	0.739917	0.617003	0.825195	0.438758	0.655616
Δeda	0.180826	0.347783	0.309433	0.0217034	0.0757936	0.0277331	0.028445	0.133215	0.230175	0.210678	0.0283058	0.0649342	0.00386801	0.0181922	0.00165575	0.00345687	0.0270897	0.0198996	0.0019434	0.000839068	0.0125494	0.00681274	0.0069164	LOD	0.00232079	LOD	LOD	0.0031353	0.00125368	0.0200868	0.00318813	0.00943348	0.00550204	0.0334405	0.0102129	LOD		Δeda	0.143956	LOD	0.132735	0.0528142	0.124509	0.0720596	0.188255	0.0997247	0.101098	0.0259531	0.057344
ΔpflB	0.00280573	0.00161115	0.0126431	0.00204099	0.00150167	0.00243132	0.00160789	0.00558085	0.00773816	0.00047987	0.000251534	0.00310596	0.00105757	0.000901091	0.000521208	0.00118145	0.000612901	0.00081651	0.0048937	0.000206206	0.0286513	LOD	0.00201788	0.00184944	0.00152533	LOD	0.00143303	0.0550991	0.0120422	0.00745271	LOD	0.00483609	LOD	LOD	0.045644	0.036797		ΔpflB	0.000778215	LOD	LOD	0.0230674	0.00192026	0.00354983	0.00276892	0.00317259	0.000875238	LOD	0.000970729
Δglk	1.32443	0.482598	1.16205	0.874878	0.623459	1.42351	0.918338	0.840693	0.897483	2.75263	0.736132	1.14333	1.13202	0.650992	2.19874	0.751589	0.783837	0.994087	1.33702	1.87905	0.295867	4.46694	0.696732	4.75266	0.58884	1.16764	5.4879	2.06043	1.97798	1.58648	5.78706	0.741573	5.43771	3.12063	1.36091	1.31923		Δglk	0.837137	0.676551	0.596979	0.865525	0.728724	0.787912	0.824269	0.635791	0.858355	0.711698	0.773276
ΔglpA	1.00664	0.788554	1.68313	0.917768	0.690988	1.10242	0.964534	0.939706	1.20078	0.997069	0.960311	1.78525	0.801163	0.67123	1.14677	0.643206	1.32087	0.97357	0.281723	0.302695	0.359299	1.01176	0.541196	0.978527	0.479875	1.24314	1.11872	1.25477	0.450037	0.767491	0.987152	0.425025	0.201715	0.197895	0.704412	0.696572		ΔglpA	0.78412	0.875197	0.830774	0.638963	0.639771	0.82988	0.768334	0.689566	0.565173	0.573138	0.635926
ΔptsG	0.76006	0.830093	1.06016	1.29044	1.09124	1.15991	1.47334	1.37553	1.57874	0.183699	0.486408	1.09044	1.07408	1.20036	0.378933	1.17203	1.15314	1.21695	0.272765	0.0113993	1.66348	0.467275	0.935137	0.383182	0.857082	1.1117	0.423477	0.46086	0.0212324	0.254265	0.263241	0.646839	0.113621	2.05038	1.31329	1.34739		ΔptsG	1.27256	1.33847	1.47525	1.43366	1.18231	1.1108	1.04331	1.15797	1.2044	1.41344	0.954367
ΔpckA	0.731955	0.73991	0.35381	0.784999	0.597642	0.661423	0.774727	0.865655	1.0074	0.450633	0.0687042	0.126795	0.312116	0.520561	0.621582	0.210156	0.622012	0.501933	0.192359	0.210568	0.293994	0.445096	0.171164	0.417335	0.103034	0.366641	0.452347	0.730896	0.183288	0.179139	0.383979	0.0466121	0.165558	0.357147	1.0497	0.917623		ΔpckA	0.796853	0.343444	0.459921	0.688245	0.316985	0.543274	0.681604	0.43884	0.436144	0.337505	0.181462
ΔldhA	0.904945	0.869039	0.733323	1.15873	0.947467	1.32848	1.28233	1.17011	1.64222	0.640904	0.483727	0.840006	1.06351	1.07782	1.26645	1.11608	1.23567	1.15146	0.484725	0.674251	0.113141	1.10428	0.822553	1.11083	0.690249	1.42148	1.28417	0.984508	0.862723	0.445813	1.14946	0.61739	0.79439	1.69849	0.691132	1.2186		ΔldhA	1.1853	0.522266	1.14452	1.40819	1.07284	0.905821	0.987162	0.903364	1.08597	0.652296	0.7038
Control-ΔdcuABC	0.115012	0.269909	0.235613	0.607333	0.461636	0.312744	0.391903	0.85513	0.842673	0.893393	0.0423668	0.0821491	0.0870046	0.324722	0.0912689	0.0657717	0.0748146	0.237869	0.19065	0.00222313	1.27072	0.0361597	0.0333181	0.0201682	0.0343084	0.012064	0.0205778	0.232109	0.003434	0.106472	0.035793	0.112238	0.0242175	0.10722	0.259018	0.207987		Control-ΔdcuABC	0.265736	0.209326	0.34307	0.133306	0.073062	0.0661989	0.105447	0.0524015	0.127225	0.11528	0.133128
Control-Δhyb	1.29024	0.650171	3.89691	1.0474	1.13059	0.793935	1.20218	1.05538	1.22409	3.96168	1.23993	4.05585	0.775985	0.973204	1.65047	0.459454	0.162806	0.430372	2.09633	2.63935	1.69043	3.4671	0.311066	3.79731	0.146042	0.12165	4.40409	4.12839	2.66481	17.6664	5.27029	0.362399	3.66051	0.727127	0.183409	0.185211		Control-Δhyb	1.52227	1.74741	1.70914	1.23828	1.07743	1.49484	1.40829	1.46085	1.57988	1.60672	1.69241
Control-ΔfrdA	0.160235	0.44084	0.291941	0.334906	0.265914	0.184421	0.22729	0.377866	0.492387	0.0957521	0.0501715	0.0765589	0.0262386	0.124037	0.0437741	0.0223543	0.0370945	0.0736068	0.0111693	0.00389077	0.0518523	0.0248936	0.0373465	0.0241413	0.0458156	0.0043381	0.0234651	0.100759	0.00311392	0.0586153	0.0241895	0.0320366	0.00263812	0.0197662	0.0314075	0.0431982		Control-ΔfrdA	0.14672	0.145198	0.107938	0.0903072	0.027071	0.0502424	0.0728218	0.0407793	0.0826331	0.0493122	0.0250158
median	d1	d2	d3	d4																																		median	d1	d2	d3	d4		ref/E. coli	d1	d2	d3	d4
ΔfruK	1.09707	0.245928	0.0112744	0.0113075																																		ΔfruK	1.11242	0.487235	0.141704	0.0323206		ΔfruK	1.09707	0.245928	0.0112744	0.0113075
ΔsrlD	0.904947	0.83555	0.682701	0.447305																																		ΔsrlD	0.563739	0.741627	0.612598	0.724156		ΔsrlD	0.904947	0.83555	0.682701	0.447305
ΔidnD	0.825724	0.716998	0.530862	0.407649																																		ΔidnD	0.450687	0.398402	0.413058	0.440374		ΔidnD	0.825724	0.716998	0.530862	0.407649
ΔglxK	1.01281	1.07879	1.43633	1.89022																																		ΔglxK	1.05969	1.04595	1.04588	0.860164		ΔglxK	1.01281	1.07879	1.43633	1.89022
ΔdgoK	0.0674913	0.0456744	0.0190006	0.0257492																																		ΔdgoK	0.447633	0.429636	0.393748	0.714629		ΔdgoK	0.0674913	0.0456744	0.0190006	0.0257492
ΔuxaC	0.800457	0.888015	0.205967	0.0837154																																		ΔuxaC	0.797833	0.824349	0.890685	0.886678		ΔuxaC	0.800457	0.888015	0.205967	0.0837154
ΔgalK	0.5462	0.334875	0.256235	0.376144																																		ΔgalK	0.843665	0.69764	0.7598	0.613498		ΔgalK	0.5462	0.334875	0.256235	0.376144
Δpgl	0.948456	0.636564	0.145888	0.0879495																																		Δpgl	0.929108	0.827056	0.820025	0.258179		Δpgl	0.948456	0.636564	0.145888	0.0879495
ΔrhaB	1.0134	0.832645	0.615925	0.399929																																		ΔrhaB	0.938604	0.910119	0.887713	0.480274		ΔrhaB	1.0134	0.832645	0.615925	0.399929
ΔmalQ	0.880654	2.02187	6.93129	7.38461																																		ΔmalQ	0.80279	1.04627	1.55298	3.42118		ΔmalQ	0.880654	2.02187	6.93129	7.38461
Control-SB300Wt	0.999138	1.03435	2.06533	2.09493																																		Control-SB300Wt	1.06546	1.08017	1.27093	2.14684		Control-SB300Wt	0.999138	1.03435	2.06533	2.09493
ΔnagZ	1.03918	1.23437	1.16556	1.09428																																		ΔnagZ	0.884353	1.00253	0.90679	1.11705		ΔnagZ	1.03918	1.23437	1.16556	1.09428
ΔxylB	1.13183	1.12682	2.14167	3.09893																																		ΔxylB	1.13603	1.17523	1.59209	2.92729		ΔxylB	1.13183	1.12682	2.14167	3.09893
ΔmanA	0.00155908	0.00108331	0.00368896	0.00248341																																		ΔmanA	0.0974591	0.0221583	0.0423986	0.00283134		ΔmanA	0.00155908	0.00108331	0.00368896	0.00248341
ΔgudD	0.999269	1.21809	4.50798	6.7469																																		ΔgudD	0.686696	0.702149	0.791843	1.66844		ΔgudD	0.999269	1.21809	4.50798	6.7469
ΔgarK	1.2521	1.17405	0.942958	0.858059																																		ΔgarK	1.28865	1.42726	1.69709	2.09192		ΔgarK	1.2521	1.17405	0.942958	0.858059
ΔglpD	1.07526	10.3182	30.9391	83.0916																																		ΔglpD	1.01765	1.11032	4.33182	16.6966		ΔglpD	1.07526	10.3182	30.9391	83.0916
ΔaraB	0.536539	0.657892	0.556643	0.516123																																		ΔaraB	0.692143	0.628942	0.536808	0.814161		ΔaraB	0.536539	0.657892	0.556643	0.516123
ΔnagB	1.08907	0.925127	0.332858	0.764531																																		ΔnagB	0.794925	0.774253	0.248922	0.270093		ΔnagB	1.08907	0.925127	0.332858	0.764531
ΔpfkB	1.38978	1.88128	2.5683	4.07829																																		ΔpfkB	1.10231	1.36953	1.59147	3.44875		ΔpfkB	1.38978	1.88128	2.5683	4.07829
ΔchbF	0.970081	0.931925	0.987304	0.491635																																		ΔchbF	0.881985	0.95209	0.898228	1.10915		ΔchbF	0.970081	0.931925	0.987304	0.491635
ΔgatD	0.948235	0.935323	0.795867	0.673782																																		ΔgatD	0.782179	0.92842	0.921569	0.902546		ΔgatD	0.948235	0.935323	0.795867	0.673782
ΔnagK	1.09626	1.06581	0.817301	0.499372																																		ΔnagK	1.12233	1.19313	1.23063	1.15221		ΔnagK	1.09626	1.06581	0.817301	0.499372
Δpgm	0.00168247	0.000469783	0.000987205	0.000510913																																		Δpgm	0.00265788	0.00114165	0.000699353	0.00245399		Δpgm	0.00168247	0.000469783	0.000987205	0.000510913
Δpgi	0.0518862	0.0525956	LOD	LOD																																		Δpgi	0.0273701	LOD	LOD	LOD		Δpgi	0.0518862	0.0525956	LOD	LOD
Δmak	0.953413	1.05617	0.91289	0.782639																																		Δmak	0.796785	0.862175	0.7041	1.10208		Δmak	0.953413	1.05617	0.91289	0.782639
ΔnanK	0.951464	0.917891	0.703456	0.384341																																		ΔnanK	0.817137	0.817608	0.909588	1.17461		ΔnanK	0.951464	0.917891	0.703456	0.384341
ΔpfkA	0.048832	0.0220319	0.0014514	0.0284474																																		ΔpfkA	0.0145764	0.00910593	0.00277395	0.00342207		ΔpfkA	0.048832	0.0220319	0.0014514	0.0284474
ΔglpK	0.424097	0.395581	0.400923	0.768784																																		ΔglpK	0.16762	0.195741	0.254835	0.265118		ΔglpK	0.424097	0.395581	0.400923	0.768784
ΔtreC	0.871038	0.893853	0.60807	0.59026																																		ΔtreC	0.741215	0.746025	0.693796	0.861127		ΔtreC	0.871038	0.893853	0.60807	0.59026
ΔfucK	1.08333	1.14585	0.857845	0.988369																																		ΔfucK	1.06211	1.00299	1.05732	1.00554		ΔfucK	1.08333	1.14585	0.857845	0.988369
Δfbp	0.608176	0.415401	0.658654	0.590228																																		Δfbp	0.555496	0.48849	0.237148	0.0548042		Δfbp	0.608176	0.415401	0.658654	0.590228
ΔtktA	0.0214597	0.00131426	0.0010727	0.0237107																																		ΔtktA	0.0414529	0.0144927	0.00527406	0.0343463		ΔtktA	0.0214597	0.00131426	0.0010727	0.0237107
ΔmurQ	1.07943	0.980346	0.843589	0.775314																																		ΔmurQ	0.867702	0.883936	1.02381	0.779046		ΔmurQ	1.07943	0.980346	0.843589	0.775314
Δedd	0.00678993	0.00541773	0.0246434	0.0196968																																		Δedd	0.812593	1.12568	0.961005	0.845398		Δedd	0.00678993	0.00541773	0.0246434	0.0196968
ΔtktB	2.45946	1.6588	2.54667	53.8867																																		ΔtktB	3.55821	3.37085	5.34545	70.0624		ΔtktB	2.45946	1.6588	2.54667	53.8867
Δppc	0.633427	0.8587	0.462996	0.287872																																		Δppc	0.945356	0.947582	0.933892	0.86865		Δppc	0.633427	0.8587	0.462996	0.287872
ΔkdgK	0.274535	0.161612	0.354377	0.28264																																		ΔkdgK	0.752771	0.689271	0.543461	0.44368		ΔkdgK	0.274535	0.161612	0.354377	0.28264
ΔackA	0.00499081	LOD	LOD	LOD																																		ΔackA	0.0347724	0.00980853	0.00461332	LOD		ΔackA	0.00499081	LOD	LOD	LOD
ΔadhE	0.0194188	0.00336498	0.00327333	0.018095																																		ΔadhE	0.0119741	0.00455372	0.00289177	0.00304982		ΔadhE	0.0194188	0.00336498	0.00327333	0.018095
ΔgntK	0.433807	0.32805	0.129313	0.0971557																																		ΔgntK	0.693922	0.590179	0.431932	0.444173		ΔgntK	0.433807	0.32805	0.129313	0.0971557
Δeda	0.133215	0.0198996	0.00213209	0.00534358																																		Δeda	0.124509	0.072402	0.0186559	0.00477934		Δeda	0.133215	0.0198996	0.00213209	0.00534358
ΔpflB	0.00243132	0.00081651	0.00177161	0.00843917																																		ΔpflB	0.00297076	0.000951319	0.00276578	0.00268895		ΔpflB	0.00243132	0.00081651	0.00177161	0.00843917
Δglk	0.897483	0.994087	1.16764	1.35978																																		Δglk	0.758318	0.736086	0.679672	0.711086		Δglk	0.897483	0.994087	1.16764	1.35978
ΔglpA	0.964534	0.97357	0.479875	0.437531																																		ΔglpA	0.776227	0.644326	0.531329	0.266535		ΔglpA	0.964534	0.97357	0.479875	0.437531
ΔptsG	1.15991	1.09044	0.857082	0.334036																																		ΔptsG	1.22744	1.18334	1.10826	0.907967		ΔptsG	1.15991	1.09044	0.857082	0.334036
ΔpckA	0.73991	0.450633	0.192359	0.11495																																		ΔpckA	0.501598	0.402962	0.334474	0.824326		ΔpckA	0.73991	0.450633	0.192359	0.11495
ΔldhA	1.15873	1.07782	0.690249	0.740057																																		ΔldhA	1.03	0.9798	0.798822	1.39016		ΔldhA	1.15873	1.07782	0.690249	0.740057
Control-ΔdcuABC	0.391903	0.0870046	0.0333181	0.0578359																																		Control-ΔdcuABC	0.119377	0.0839595	0.0603618	0.070803		Control-ΔdcuABC	0.391903	0.0870046	0.0333181	0.0578359
Control-Δhyb	1.13059	0.973204	0.311066	1.51361																																		Control-Δhyb	1.47784	1.19552	0.97889	0.643717		Control-Δhyb	1.13059	0.973204	0.311066	1.51361
Control-ΔfrdA	0.291941	0.0501715	0.0111693	0.0175752																																		Control-ΔfrdA	0.0815645	0.0305927	0.0193302	0.10483		Control-ΔfrdA	0.291941	0.0501715	0.0111693	0.0175752
[truncated: 70 more columns]
