# Supplementary material for: Interplay between chemotaxis, quorum sensing, and metabolism regulates Escherichia coli-Salmonella Typhimurium interactions in vivo
Source: PLoS Pathog. 2025 May 2;21(5):e1013156. doi: 10.1371/journal.ppat.1013156 (PMC12074654; doi:10.1371/journal.ppat.1013156)
Supplement: S2 Table — (XLSX) [file ppat.1013156.s009.xlsx]

## Sheet: S2_Table
WISH tag	WISH sequence [120 bp]	Unique sequence	WISH bracoded strain	Purpose of this strain
2	TATGAGGAGAGTAGGAGGCAATGGGGAGGTTCACAATGTGGGAGGTCATCAGCCTCCTATACTCGGATACCGTCATACCCAGAAGAGACTATTGCCCCTTTATCTACACGCCCACTTACC	TCAGCCTCCTATACTCGGATACCGTCATACCCAGAAGAGA	Control-SB300Wt-WISH2	Control
26	TATGAGGAGAGTAGGAGGCAATGGGGAGGTTCACAATGTGGGAGGTCAGCGAAGTCAGTTTCTCGGTTAGCCTTCTTAGTATGGGTGCCTATTGCCCCTTTATCTACACGCCCACTTACC	GCGAAGTCAGTTTCTCGGTTAGCCTTCTTAGTATGGGTGC	Control-ΔdcuABC-WISH26	Control
27	TATGAGGAGAGTAGGAGGCAATGGGGAGGTTCACAATGTGGGAGGTCAGGTCGATAGGGAATTCGCAAAGGGACTAATAATCGCTGGACTATTGCCCCTTTATCTACACGCCCACTTACC	GGTCGATAGGGAATTCGCAAAGGGACTAATAATCGCTGGA	Control-Δhyb-WISH27	Control
28	TATGAGGAGAGTAGGAGGCAATGGGGAGGTTCACAATGTGGGAGGTCACATCTGTCGAGCATCAGGATAAAGATGCCAACCTCGCTAACTATTGCCCCTTTATCTACACGCCCACTTACC	CATCTGTCGAGCATCAGGATAAAGATGCCAACCTCGCTAA	Control-ΔfrdA-WISH28	Control
113	TATGAGGAGAGTAGGAGGCAATGGGGAGGTTCACAATGTGGGAGGTCAGATGCAGGAACCATTCCGAAATGACCTGCTCTACCTAACCCTATTGCCCCTTTATCTACACGCCCACTTACC	GATGCAGGAACCATTCCGAAATGACCTGCTCTACCTAACC	SES-SB300Wt-WISH113	Shannon evenness score (SES)
115	TATGAGGAGAGTAGGAGGCAATGGGGAGGTTCACAATGTGGGAGGTCAGTTTAAGGGACGGAACGGTAAGGTATGCTCTGACGGAAAGCTATTGCCCCTTTATCTACACGCCCACTTACC	GTTTAAGGGACGGAACGGTAAGGTATGCTCTGACGGAAAG	SES-SB300Wt-WISH115	SES
182	TATGAGGAGAGTAGGAGGCAATGGGGAGGTTCACAATGTGGGAGGTCAGCGATTCAGATAGGCTGGTAACACAGACACATAGTAGGCGCTATTGCCCCTTTATCTACACGCCCACTTACC	GCGATTCAGATAGGCTGGTAACACAGACACATAGTAGGCG	SES-SB300Wt-WISH182	SES
194	TATGAGGAGAGTAGGAGGCAATGGGGAGGTTCACAATGTGGGAGGTCATTGCTGGAACTCCTTCCGTAAGGTCCGTCGTGTATTGATTCTATTGCCCCTTTATCTACACGCCCACTTACC	TTGCTGGAACTCCTTCCGTAAGGTCCGTCGTGTATTGATT	SES-SB300Wt-WISH194	SES
205	TATGAGGAGAGTAGGAGGCAATGGGGAGGTTCACAATGTGGGAGGTCACTCGAGTCCAAGAAGACCTATCAGAGTGCCATTACCGTTCCTATTGCCCCTTTATCTACACGCCCACTTACC	CTCGAGTCCAAGAAGACCTATCAGAGTGCCATTACCGTTC	SES-SB300Wt-WISH205	SES
206	TATGAGGAGAGTAGGAGGCAATGGGGAGGTTCACAATGTGGGAGGTCAACCATACATCAGGCACCGATACCAGCAGTCCATTTCTACCCTATTGCCCCTTTATCTACACGCCCACTTACC	ACCATACATCAGGCACCGATACCAGCAGTCCATTTCTACC	SES-SB300Wt-WISH206	SES
207	TATGAGGAGAGTAGGAGGCAATGGGGAGGTTCACAATGTGGGAGGTCATATGCTTGCCATGCCTGGATAGGAGGCGTTACACATTCTGCTATTGCCCCTTTATCTACACGCCCACTTACC	TATGCTTGCCATGCCTGGATAGGAGGCGTTACACATTCTG	SES-SB300Wt-WISH207	SES
208	TATGAGGAGAGTAGGAGGCAATGGGGAGGTTCACAATGTGGGAGGTCACTATGCTCCTTATCGCCGTATGACCTTCTTTCTCCGACTGCTATTGCCCCTTTATCTACACGCCCACTTACC	CTATGCTCCTTATCGCCGTATGACCTTCTTTCTCCGACTG	TS-SB300Wt-WISH208	Titration standards (TS) 1:51; undiluted
209	TATGAGGAGAGTAGGAGGCAATGGGGAGGTTCACAATGTGGGAGGTCAATCAAGAACCGCTGGACGATAGATGGTAGGCGATTGTAGCCTATTGCCCCTTTATCTACACGCCCACTTACC	ATCAAGAACCGCTGGACGATAGATGGTAGGCGATTGTAGC	TS-SB300Wt-WISH209	TS 1:63; undiluted
210	TATGAGGAGAGTAGGAGGCAATGGGGAGGTTCACAATGTGGGAGGTCACTTTACGCCATGCCTTCGATACTGCGTGGATAAGATAGGCCTATTGCCCCTTTATCTACACGCCCACTTACC	CTTTACGCCATGCCTTCGATACTGCGTGGATAAGATAGGC	TS-SB300Wt-WISH210	TS 1:189
212	TATGAGGAGAGTAGGAGGCAATGGGGAGGTTCACAATGTGGGAGGTCACGCAGACGTCAATAACGCAATGAAACGAGTAATGGAAGCCCTATTGCCCCTTTATCTACACGCCCACTTACC	CGCAGACGTCAATAACGCAATGAAACGAGTAATGGAAGCC	TS-SB300Wt-WISH212	TS 1:567
213	TATGAGGAGAGTAGGAGGCAATGGGGAGGTTCACAATGTGGGAGGTCAACTATGGCATCGGTAGGGTATCGGGCTTAGTTTATTCGCACTATTGCCCCTTTATCTACACGCCCACTTACC	ACTATGGCATCGGTAGGGTATCGGGCTTAGTTTATTCGCA	TS-SB300Wt-WISH213	TS 1:2079
3	TATGAGGAGAGTAGGAGGCAATGGGGAGGTTCACAATGTGGGAGGTCATATGTGGCCCAGTCATGGTAAAGGAATAATGGGATGCCGTCTATTGCCCCTTTATCTACACGCCCACTTACC	TATGTGGCCCAGTCATGGTAAAGGAATAATGGGATGCCGT	ΔgatD-WISH3	Metabolic mutants
4	TATGAGGAGAGTAGGAGGCAATGGGGAGGTTCACAATGTGGGAGGTCAACCGAATTTGACAGGGGGAAAGGTTAGAATGATGCCCGATCTATTGCCCCTTTATCTACACGCCCACTTACC	ACCGAATTTGACAGGGGGAAAGGTTAGAATGATGCCCGAT	ΔfucK-WISH4	Metabolic mutants
5	TATGAGGAGAGTAGGAGGCAATGGGGAGGTTCACAATGTGGGAGGTCATGCCAAGTCATAGGGAGGATACACAAAGCCCAGGATTAGGCTATTGCCCCTTTATCTACACGCCCACTTACC	TGCCAAGTCATAGGGAGGATACACAAAGCCCAGGATTAGG	ΔmurQ-WISH5	Metabolic mutants
6	TATGAGGAGAGTAGGAGGCAATGGGGAGGTTCACAATGTGGGAGGTCAATGCGTTCATAGCGCACCAAATAGTGCTCCCATAAGGTCCCTATTGCCCCTTTATCTACACGCCCACTTACC	ATGCGTTCATAGCGCACCAAATAGTGCTCCCATAAGGTCC	ΔkdgK-WISH6	Metabolic mutants
7	TATGAGGAGAGTAGGAGGCAATGGGGAGGTTCACAATGTGGGAGGTCAAAGTATTCGATCCCGCCCTTTGGCGATTTAGATGGGATGACTATTGCCCCTTTATCTACACGCCCACTTACC	AAGTATTCGATCCCGCCCTTTGGCGATTTAGATGGGATGA	ΔgntK-WISH7	Metabolic mutants
9	TATGAGGAGAGTAGGAGGCAATGGGGAGGTTCACAATGTGGGAGGTCACAGAAAACTACCCTGGGGATAGTCGTAGGGTGATGTCTGACTATTGCCCCTTTATCTACACGCCCACTTACC	CAGAAAACTACCCTGGGGATAGTCGTAGGGTGATGTCTGA	Δglk-WISH9	Metabolic mutants
10	TATGAGGAGAGTAGGAGGCAATGGGGAGGTTCACAATGTGGGAGGTCACAAAAGAAGCTCGCCAGGATAACAACCTCAATACGCCCATCTATTGCCCCTTTATCTACACGCCCACTTACC	CAAAAGAAGCTCGCCAGGATAACAACCTCAATACGCCCAT	ΔglpA-WISH10	Metabolic mutants
55	TATGAGGAGAGTAGGAGGCAATGGGGAGGTTCACAATGTGGGAGGTCAAACAGTGATAGGGTCCCCTAATGAGAATGGACAACGGGAGCTATTGCCCCTTTATCTACACGCCCACTTACC	AACAGTGATAGGGTCCCCTAATGAGAATGGACAACGGGAG	ΔfruK-WISH10	Metabolic mutants
12	TATGAGGAGAGTAGGAGGCAATGGGGAGGTTCACAATGTGGGAGGTCAAAAGCCCTTCGGTACACCATTACGCCACCATTCTTCCATACTATTGCCCCTTTATCTACACGCCCACTTACC	AAAGCCCTTCGGTACACCATTACGCCACCATTCTTCCATA	ΔsrlD-WISH12	Metabolic mutants
13	TATGAGGAGAGTAGGAGGCAATGGGGAGGTTCACAATGTGGGAGGTCAGGAGGATACCAGTATCGCTAAACTGAATCCCTCCCATCTGCTATTGCCCCTTTATCTACACGCCCACTTACC	GGAGGATACCAGTATCGCTAAACTGAATCCCTCCCATCTG	ΔidnD-WISH13	Metabolic mutants
102	TATGAGGAGAGTAGGAGGCAATGGGGAGGTTCACAATGTGGGAGGTCACGCATGATTGTCAACGGGATTGATGCTTGGTATTGCGAACCTATTGCCCCTTTATCTACACGCCCACTTACC	CGCATGATTGTCAACGGGATTGATGCTTGGTATTGCGAAC	ΔglxK-WISH102	Metabolic mutants
15	TATGAGGAGAGTAGGAGGCAATGGGGAGGTTCACAATGTGGGAGGTCAACACGGTAGGACCTATCGTTATCGTAGTTTCGTCCATCGTCTATTGCCCCTTTATCTACACGCCCACTTACC	ACACGGTAGGACCTATCGTTATCGTAGTTTCGTCCATCGT	ΔdgoK-WISH15	Metabolic mutants
16	TATGAGGAGAGTAGGAGGCAATGGGGAGGTTCACAATGTGGGAGGTCATGGATACGAGTTAGGGCGTTTGCTTATCGGCTCTCATTTGCTATTGCCCCTTTATCTACACGCCCACTTACC	TGGATACGAGTTAGGGCGTTTGCTTATCGGCTCTCATTTG	ΔuxaC-WISH16	Metabolic mutants
17	TATGAGGAGAGTAGGAGGCAATGGGGAGGTTCACAATGTGGGAGGTCACCAAGCTATTCCCGATGCTAATGGTGGATGAAAGGACGATCTATTGCCCCTTTATCTACACGCCCACTTACC	CCAAGCTATTCCCGATGCTAATGGTGGATGAAAGGACGAT	ΔgalK-WISH17	Metabolic mutants
19	TATGAGGAGAGTAGGAGGCAATGGGGAGGTTCACAATGTGGGAGGTCATCTACTCACTAGGACGGGATAAGCGATTGGAACTGATGGTCTATTGCCCCTTTATCTACACGCCCACTTACC	TCTACTCACTAGGACGGGATAAGCGATTGGAACTGATGGT	Δpgl-WISH19	Metabolic mutants
60	TATGAGGAGAGTAGGAGGCAATGGGGAGGTTCACAATGTGGGAGGTCATTTAGGCATGTACCGGGGTTTCCATCGTCATTACTCCCTCCTATTGCCCCTTTATCTACACGCCCACTTACC	TTTAGGCATGTACCGGGGTTTCCATCGTCATTACTCCCTC	ΔrhaB-WISH60	Metabolic mutants
21	TATGAGGAGAGTAGGAGGCAATGGGGAGGTTCACAATGTGGGAGGTCAGTTAGTGCAATGCCCAGGAATCATAGCCAATCAAGACCGTCTATTGCCCCTTTATCTACACGCCCACTTACC	GTTAGTGCAATGCCCAGGAATCATAGCCAATCAAGACCGT	ΔmalQ-WISH21	Metabolic mutants
61	TATGAGGAGAGTAGGAGGCAATGGGGAGGTTCACAATGTGGGAGGTCAAACCACCTTCCGAAACGGTTTCTTATCATCCGAGTCCCACCTATTGCCCCTTTATCTACACGCCCACTTACC	AACCACCTTCCGAAACGGTTTCTTATCATCCGAGTCCCAC	ΔnagZ-WISH61	Metabolic mutants
31	TATGAGGAGAGTAGGAGGCAATGGGGAGGTTCACAATGTGGGAGGTCACCGAGACGTTTTACGTCGATTGAGGAACGGGTATGGATTTCTATTGCCCCTTTATCTACACGCCCACTTACC	CCGAGACGTTTTACGTCGATTGAGGAACGGGTATGGATTT	ΔxylB-WISH31	Metabolic mutants
32	TATGAGGAGAGTAGGAGGCAATGGGGAGGTTCACAATGTGGGAGGTCAATGGAATCCAAAGCCCGGTTTGGGTTTGAATCCTTGTTGGCTATTGCCCCTTTATCTACACGCCCACTTACC	ATGGAATCCAAAGCCCGGTTTGGGTTTGAATCCTTGTTGG	ΔmanA-WISH32	Metabolic mutants
33	TATGAGGAGAGTAGGAGGCAATGGGGAGGTTCACAATGTGGGAGGTCAGCACTCGTGTACAAGTGCATTCCACCTCTCCACTATCTTGCTATTGCCCCTTTATCTACACGCCCACTTACC	GCACTCGTGTACAAGTGCATTCCACCTCTCCACTATCTTG	ΔgudD-WISH33	Metabolic mutants
34	TATGAGGAGAGTAGGAGGCAATGGGGAGGTTCACAATGTGGGAGGTCACCCAATAAGTGACACGCCTATGCGTCGTAAGAGAGTGTTCCTATTGCCCCTTTATCTACACGCCCACTTACC	CCCAATAAGTGACACGCCTATGCGTCGTAAGAGAGTGTTC	ΔgarK-WISH34	Metabolic mutants
62	TATGAGGAGAGTAGGAGGCAATGGGGAGGTTCACAATGTGGGAGGTCAGCGAACCCTAATATGGGCTAAACCAGACTACGACCATACGCTATTGCCCCTTTATCTACACGCCCACTTACC	GCGAACCCTAATATGGGCTAAACCAGACTACGACCATACG	ΔglpD-WISH62	Metabolic mutants
38	TATGAGGAGAGTAGGAGGCAATGGGGAGGTTCACAATGTGGGAGGTCACGAACGATATGCACGAGGTAACGAGACAGAGATAAGCACGCTATTGCCCCTTTATCTACACGCCCACTTACC	CGAACGATATGCACGAGGTAACGAGACAGAGATAAGCACG	ΔaraB-WISH38	Metabolic mutants
63	TATGAGGAGAGTAGGAGGCAATGGGGAGGTTCACAATGTGGGAGGTCACCGTGCTTTTCATGGTCGATTGTAGTAGACGCCCAGTAACCTATTGCCCCTTTATCTACACGCCCACTTACC	CCGTGCTTTTCATGGTCGATTGTAGTAGACGCCCAGTAAC	ΔnagB-WISH63	Metabolic mutants
40	TATGAGGAGAGTAGGAGGCAATGGGGAGGTTCACAATGTGGGAGGTCATTGTTAACGTGGGCCAGGATACCGCTACACCATTGCTTTACTATTGCCCCTTTATCTACACGCCCACTTACC	TTGTTAACGTGGGCCAGGATACCGCTACACCATTGCTTTA	ΔpfkB-WISH40	Metabolic mutants
103	TATGAGGAGAGTAGGAGGCAATGGGGAGGTTCACAATGTGGGAGGTCACCCCCTATTCTCCATTCCATACACAGTCAGAAATCCCGAGCTATTGCCCCTTTATCTACACGCCCACTTACC	CCCCCTATTCTCCATTCCATACACAGTCAGAAATCCCGAG	ΔchbF-WISH103	Metabolic mutants
42	TATGAGGAGAGTAGGAGGCAATGGGGAGGTTCACAATGTGGGAGGTCAGTAGAATTTCGGGGTGGGAATACATACTGGGCAAACGCTACTATTGCCCCTTTATCTACACGCCCACTTACC	GTAGAATTTCGGGGTGGGAATACATACTGGGCAAACGCTA	ΔnagK-WISH42	Metabolic mutants
46	TATGAGGAGAGTAGGAGGCAATGGGGAGGTTCACAATGTGGGAGGTCAGCCCTCGTACATATACCCATTGATTACGGAGTTGAGGAGGCTATTGCCCCTTTATCTACACGCCCACTTACC	GCCCTCGTACATATACCCATTGATTACGGAGTTGAGGAGG	Δpgm-WISH46	Metabolic mutants
47	TATGAGGAGAGTAGGAGGCAATGGGGAGGTTCACAATGTGGGAGGTCAAGTTCCAACACAGAGGCCATAGGCTTCATACGCACTTTCTCTATTGCCCCTTTATCTACACGCCCACTTACC	AGTTCCAACACAGAGGCCATAGGCTTCATACGCACTTTCT	Δpgi-WISH47	Metabolic mutants
49	TATGAGGAGAGTAGGAGGCAATGGGGAGGTTCACAATGTGGGAGGTCACCACATACGCCAGTAAGCAATGACTGAGATACGGATGGTTCTATTGCCCCTTTATCTACACGCCCACTTACC	CCACATACGCCAGTAAGCAATGACTGAGATACGGATGGTT	Δmak-WISH49	Metabolic mutants
50	TATGAGGAGAGTAGGAGGCAATGGGGAGGTTCACAATGTGGGAGGTCATTCACGTTCACCGCTACCAAAGTAGATAGCCACGCAGAATCTATTGCCCCTTTATCTACACGCCCACTTACC	TTCACGTTCACCGCTACCAAAGTAGATAGCCACGCAGAAT	ΔnanK-WISH50	Metabolic mutants
51	TATGAGGAGAGTAGGAGGCAATGGGGAGGTTCACAATGTGGGAGGTCAAGTACATACTCCCACGGCATAAGCATAGTAGCCTGTGTGTCTATTGCCCCTTTATCTACACGCCCACTTACC	AGTACATACTCCCACGGCATAAGCATAGTAGCCTGTGTGT	ΔpfkA-WISH51	Metabolic mutants
52	TATGAGGAGAGTAGGAGGCAATGGGGAGGTTCACAATGTGGGAGGTCACAGTCTTCTCGGACTACCAAAGGTCCCATCATCTCGTTAGCTATTGCCCCTTTATCTACACGCCCACTTACC	CAGTCTTCTCGGACTACCAAAGGTCCCATCATCTCGTTAG	ΔglpK-WISH52	Metabolic mutants
109	TATGAGGAGAGTAGGAGGCAATGGGGAGGTTCACAATGTGGGAGGTCACTGAAGGCACGCATTTGCATAAGGGACGGACACTAAGAAGCTATTGCCCCTTTATCTACACGCCCACTTACC	CTGAAGGCACGCATTTGCATAAGGGACGGACACTAAGAAG	ΔtreC-WISH109	Metabolic mutants
176	TATGAGGAGAGTAGGAGGCAATGGGGAGGTTCACAATGTGGGAGGTCAGGCTCTACGGTAAAGTCGTATGATGTATTTGAGGTCGGCACTATTGCCCCTTTATCTACACGCCCACTTACC	GGCTCTACGGTAAAGTCGTATGATGTATTTGAGGTCGGCA	Δfbp-WISH176	Metabolic mutants
135	TATGAGGAGAGTAGGAGGCAATGGGGAGGTTCACAATGTGGGAGGTCACACAGACATAACCGTGCGATTCACATAGACCGTTTCCGATCTATTGCCCCTTTATCTACACGCCCACTTACC	CACAGACATAACCGTGCGATTCACATAGACCGTTTCCGAT	ΔtktA-WISH135	Metabolic mutants
157	TATGAGGAGAGTAGGAGGCAATGGGGAGGTTCACAATGTGGGAGGTCACACGACTCGAACAAACCGTAATAGGCACTCATCTCCACACCTATTGCCCCTTTATCTACACGCCCACTTACC	CACGACTCGAACAAACCGTAATAGGCACTCATCTCCACAC	Δedd-WISH157	Metabolic mutants
158	TATGAGGAGAGTAGGAGGCAATGGGGAGGTTCACAATGTGGGAGGTCAAATAGAGAGAGTCGGGCGATAGGTTAGTCAGATGTGTGCCCTATTGCCCCTTTATCTACACGCCCACTTACC	AATAGAGAGAGTCGGGCGATAGGTTAGTCAGATGTGTGCC	ΔtktB-WISH158	Metabolic mutants
159	TATGAGGAGAGTAGGAGGCAATGGGGAGGTTCACAATGTGGGAGGTCAGCTCGGCAGAATTTCTCGATTTACGGGTGATTGAGAGGAGCTATTGCCCCTTTATCTACACGCCCACTTACC	GCTCGGCAGAATTTCTCGATTTACGGGTGATTGAGAGGAG	Δppc-WISH159	Metabolic mutants
165	TATGAGGAGAGTAGGAGGCAATGGGGAGGTTCACAATGTGGGAGGTCACCATGCGTATTGTCACGGAATAGCGTCACACAAGTAGAGGCTATTGCCCCTTTATCTACACGCCCACTTACC	CCATGCGTATTGTCACGGAATAGCGTCACACAAGTAGAGG	ΔackA-WISH165	Metabolic mutants
166	TATGAGGAGAGTAGGAGGCAATGGGGAGGTTCACAATGTGGGAGGTCACGAAGACCAGAAGTACCGTAAGAATGTAGGCTCAGTGTCCCTATTGCCCCTTTATCTACACGCCCACTTACC	CGAAGACCAGAAGTACCGTAAGAATGTAGGCTCAGTGTCC	ΔadhE-WISH166	Metabolic mutants
215	TATGAGGAGAGTAGGAGGCAATGGGGAGGTTCACAATGTGGGAGGTCAGAACTGCCTTTTCGACGGATACCTGATTCTCTCGCTTTGGCTATTGCCCCTTTATCTACACGCCCACTTACC	GAACTGCCTTTTCGACGGATACCTGATTCTCTCGCTTTGG	Δeda-WISH215	Metabolic mutants
216	TATGAGGAGAGTAGGAGGCAATGGGGAGGTTCACAATGTGGGAGGTCATTTCCATGCCTGGTCACGTATCAGACTATTTATCGGCGGGCTATTGCCCCTTTATCTACACGCCCACTTACC	TTTCCATGCCTGGTCACGTATCAGACTATTTATCGGCGGG	ΔpflB-WISH216	Metabolic mutants
251	TATGAGGAGAGTAGGAGGCAATGGGGAGGTTCACAATGTGGGAGGTCAAGACAATCAGCCAGCTGGAATGCGACAACTCTTACAATGCCTATTGCCCCTTTATCTACACGCCCACTTACC	AGACAATCAGCCAGCTGGAATGCGACAACTCTTACAATGC	ΔptsG-WISH251	Metabolic mutants
257	TATGAGGAGAGTAGGAGGCAATGGGGAGGTTCACAATGTGGGAGGTCACTTGGGATAACGATGCGCTATGGCTCTTGGTCAGTTATCCCTATTGCCCCTTTATCTACACGCCCACTTACC	CTTGGGATAACGATGCGCTATGGCTCTTGGTCAGTTATCC	ΔpckA-WISH257	Metabolic mutants
266	TATGAGGAGAGTAGGAGGCAATGGGGAGGTTCACAATGTGGGAGGTCATTGATGGGCTAGGACAGCATACCCGAACACAAACATTACGCTATTGCCCCTTTATCTACACGCCCACTTACC	TTGATGGGCTAGGACAGCATACCCGAACACAAACATTACG	ΔldhA-WISH266	Metabolic mutants
