# Supplementary material for: Interplay between chemotaxis, quorum sensing, and metabolism regulates Escherichia coli-Salmonella Typhimurium interactions in vivo
Source: PLoS Pathog. 2025 May 2;21(5):e1013156. doi: 10.1371/journal.ppat.1013156 (PMC12074654; doi:10.1371/journal.ppat.1013156)
Supplement: S3 Table — (XLSX) [file ppat.1013156.s010.xlsx]

## Sheet: S3_Table
barcode	WISH	Inoculum1	Inoculum2	d1AZ739	d1AZ740	d1AZ741	d1AZ742	d1AZ743	d1AZ745	d1AZ747	d1AZ748	d1AZ749	d1AZ750	d1AZ752	d1AZ753	d1AZ754	d2AZ739	d2AZ740	d2AZ741	d2AZ742	d2AZ743	d2AZ744	d2AZ745	d2AZ746	d2AZ747	d2AZ748	d2AZ749	d2AZ750	d2AZ751	d2AZ752	d2AZ753	d2AZ754	d3AZ739	d3AZ740	d3AZ741	d3AZ742	d3AZ743	d3AZ744	d3AZ746	d3AZ747	d3AZ748	d3AZ749	d3AZ750	d3AZ751	d3AZ752	d3AZ753	d3AZ754	d4AZ739	d4AZ740
AACAGTGATAGGGTCCCCTAATGAGAATGGACAACGGGAG	ΔfruK-WISH55	41685	37365	52567	234015	225814	142400	23440	177806	80889	25103	48350	35376	95682	34594	19540	2757	22973	75991	61657	6863	11343	3069	11267	2799	4898	17487	34651	23110	12875	2949	6772	210	261	371	43085	6703	3398	1386	76	759	14141	10733	5628	270	901	543	414	381
AAAGCCCTTCGGTACACCATTACGCCACCATTCTTCCATA	ΔsrlD-WISH12	64035	55644	10347	26478	127820	75519	10020	38714	61862	58633	85221	55570	53348	42259	34692	33654	16663	144004	102346	11657	20268	59422	51966	104515	36699	79004	191649	73224	17582	96968	43574	3033	1827	11617	119060	12421	6351	3205	12230	10012	155604	86358	31767	7089	76001	63920	11364	1178
GGAGGATACCAGTATCGCTAAACTGAATCCCTCCCATCTG	ΔidnD-WISH13	41046	36835	61926	95482	125832	45803	13706	51355	68775	10985	13464	2284	47648	24711	8703	19550	27384	94713	35342	6568	7227	34454	13114	30921	8655	12440	3297	15850	15430	31230	9518	6684	8828	14587	60666	10070	10477	2977	2905	1761	14163	2166	6452	21200	32432	13779	9881	4610
CGCATGATTGTCAACGGGATTGATGCTTGGTATTGCGAAC	ΔglxK-WISH102	81964	77384	504817	246839	283171	230701	47284	205805	252991	73923	97570	20640	228573	149857	45624	317672	247449	290653	158942	39048	49286	196568	104709	364491	40042	86126	65502	96480	71762	294405	61592	232938	529531	72999	199205	43179	56166	19078	39425	10225	81989	27395	37412	193429	264737	147530	125121	256651
ACACGGTAGGACCTATCGTTATCGTAGTTTCGTCCATCGT	ΔdgoK-WISH15	62599	56585	64945	67176	58092	62337	18417	49022	91526	31643	48174	8655	106694	36826	12483	16085	24357	46241	42606	8906	11976	25560	39257	33098	12013	31147	18672	31021	23072	30851	10697	1638	2826	2241	68856	11300	8205	2763	441	1490	13820	6583	12754	20711	19675	7817	10326	1926
TGGATACGAGTTAGGGCGTTTGCTTATCGGCTCTCATTTG	ΔuxaC-WISH16	48959	42834	57447	141891	245266	90142	25876	85400	119443	50997	53146	126604	89785	58570	24539	22958	37828	205019	63422	16614	21720	98739	43127	42674	30822	48487	414428	41462	28250	63461	38646	3788	3169	13775	79894	22455	25511	7514	6716	8150	57541	161995	17810	25730	49469	31774	10530	2078
CCAAGCTATTCCCGATGCTAATGGTGGATGAAAGGACGAT	ΔgalK-WISH17	57486	51304	63909	121397	113313	111984	26056	109134	108359	40297	43706	41515	118046	53756	31967	9498	15734	30827	75597	17392	23919	47489	46253	29702	20233	41748	98440	57646	33253	34158	25907	12525	23962	8788	110856	18180	19729	4628	2538	4656	63408	40985	19742	35837	44352	24768	23460	11110
TCTACTCACTAGGACGGGATAAGCGATTGGAACTGATGGT	Δpgl-WISH19	45989	42327	63055	181541	168845	78225	38934	90130	94806	37332	43357	59384	72732	38472	18727	10594	59256	127930	74198	23304	20552	39700	63097	11611	21294	40767	140319	42926	22900	21802	12941	1810	1501	6730	78211	26697	27011	8713	426	4818	41036	60300	14434	7159	12131	5437	2535	2049
TTTAGGCATGTACCGGGGTTTCCATCGTCATTACTCCCTC	ΔrhaB-WISH60	52936	46699	153025	216186	151004	127144	34925	131871	120554	19454	62231	17526	112655	57043	31848	31592	67341	120929	89465	21343	26732	97021	75581	53426	7536	54624	36107	67375	30365	65980	33043	33798	27608	138249	125881	23823	31035	11558	2843	2039	35901	18581	25426	52037	51734	24383	34701	15304
GTTAGTGCAATGCCCAGGAATCATAGCCAATCAAGACCGT	ΔmalQ-WISH21	56884	49871	142958	204001	48439	118928	23275	122578	109395	16183	61275	14469	104529	49859	35994	27946	221272	155128	70706	17232	21131	145294	73509	128128	4754	61071	37600	55187	34057	335957	88936	87734	185469	30922	140368	32323	42608	13564	7090	1627	170286	22026	26187	65966	190074	147448	150825	150477
TCAGCCTCCTATACTCGGATACCGTCATACCCAGAAGAGA	Control-SB300Wt-WISH2	63650	56247	132586	235299	231657	165311	35570	129419	205514	53423	70982	7712	159657	91425	35853	15567	67978	225399	124028	26682	33491	110367	74140	97453	29082	67320	18575	76399	44012	102030	37882	18593	18013	63588	213353	42709	42435	12611	6722	8557	198311	12211	75444	81599	125835	78340	21987	12363
AACCACCTTCCGAAACGGTTTCTTATCATCCGAGTCCCAC	ΔnagZ-WISH61	71095	64262	270520	251113	213499	174022	30806	188475	169380	39041	70654	27922	185026	93392	35140	85097	146413	211850	124662	21846	34261	206556	83808	210664	20892	67357	71041	99137	51089	169080	46227	114116	168523	269198	213712	32506	38526	12458	18533	5387	113954	38613	56986	126634	115518	41659	44591	83891
CCGAGACGTTTTACGTCGATTGAGGAACGGGTATGGATTT	ΔxylB-WISH31	55284	48207	180176	176746	162885	141480	37623	144284	155192	48325	84366	55156	135340	91246	38425	55474	96067	147863	94483	25008	34690	149629	79018	172430	16946	78432	137256	71482	37044	123122	52035	110887	217580	61306	165533	37978	41363	13795	22028	5804	281391	58211	35292	160549	239770	139321	1350286	112254
ATGGAATCCAAAGCCCGGTTTGGGTTTGAATCCTTGTTGG	ΔmanA-WISH32	43610	38989	107	80	63	28268	970	26689	24048	16159	13501	16599	11390	9325	4494	40	5644	69	18485	782	272	4948	2196	12674	2778	2697	33055	6899	887	475	295	55	67	125	16733	1534	1302	394	134	234	158	6039	3674	32	87	107	44	115
GCACTCGTGTACAAGTGCATTCCACCTCTCCACTATCTTG	ΔgudD-WISH33	55867	53576	226204	276960	156961	112027	16112	97905	145784	61873	41297	23681	73207	54908	23944	65123	193100	161789	68649	16418	17705	99493	44933	210333	26062	37732	57994	41204	21949	112836	43238	362281	830273	209593	105355	25785	20991	6256	26341	8487	258956	27320	21056	75048	192426	132320	95876	449096
CCCAATAAGTGACACGCCTATGCGTCGTAAGAGAGTGTTC	ΔgarK-WISH34	67810	60298	220028	406435	118416	250753	80872	183524	290299	80815	102611	27294	311191	162820	91465	73525	100905	123679	145107	71006	68069	207866	154258	153318	46828	90826	72051	135285	98088	166992	157841	59388	93766	108678	196770	66030	146634	48347	10896	12144	161580	37774	54046	229763	300500	157885	38105	56828
GCGAACCCTAATATGGGCTAAACCAGACTACGACCATACG	ΔglpD-WISH62	21006	18640	242616	60689	85106	53272	13603	73014	31792	32784	21589	12298	31234	34880	14166	391591	419361	350249	31113	15603	9919	385006	30342	546645	18160	19971	42101	23076	15173	1358403	129317	653527	1394429	510296	52498	34247	76711	23531	173171	7653	44286	40934	22967	120220	1152148	974740	1172803	2280749
CGAACGATATGCACGAGGTAACGAGACAGAGATAAGCACG	ΔaraB-WISH38	60541	56874	147176	117547	35486	88377	22514	93453	143542	38096	37307	92449	134400	55771	28156	37735	32644	7236	63917	11251	22244	62183	44110	98844	24777	33937	246210	49824	34251	88017	26343	24817	50784	7257	76705	16003	17995	5526	6591	3793	38657	115656	21312	57907	59826	25120	23636	27787
CCGTGCTTTTCATGGTCGATTGTAGTAGACGCCCAGTAAC	ΔnagB-WISH63	71994	62756	327409	288252	218013	143955	25211	127841	143093	32884	51054	86633	167113	89095	46251	72211	137813	288747	96238	14057	26196	139085	38362	148269	5657	31263	118674	41776	52816	186756	127095	91692	151916	146964	101940	13792	12321	3496	6480	1000	1319	23042	10934	129568	256949	171575	8123	96932
TTGTTAACGTGGGCCAGGATACCGCTACACCATTGCTTTA	ΔpfkB-WISH40	123817	114491	821462	529522	534294	421471	93541	385723	464817	130045	185404	111638	373875	275750	88105	589450	671143	496783	284646	74440	76750	690763	179189	1457108	60320	167760	338122	181747	120889	668583	186591	721975	1289255	1110915	454190	98222	133573	41279	363374	18536	83236	158027	116911	423031	952286	666668	575208	752644
CCCCCTATTCTCCATTCCATACACAGTCAGAAATCCCGAG	ΔchbF-WISH103	47576	40783	103730	133317	152560	99042	27954	72999	120263	34395	52390	36443	110128	41969	35168	33346	57822	135877	92781	17610	23894	68182	70875	42303	14255	53074	107795	58384	32426	49754	42218	28603	9851	153850	2142932	20498	29479	7961	928	4151	114026	51281	34053	31053	51713	28370	4106	4210
TATGTGGCCCAGTCATGGTAAAGGAATAATGGGATGCCGT	ΔgatD-WISH3	52164	44768	143085	176007	108198	93191	27653	93933	129346	36340	46007	34493	131172	53333	25695	31346	60903	102935	60647	18253	26858	101986	55840	91080	17214	43695	87495	56769	38988	76405	34571	30405	59817	14005	72446	25983	24472	8866	9306	4919	29935	36113	21671	96146	103219	46800	43188	37941
GTAGAATTTCGGGGTGGGAATACATACTGGGCAAACGCTA	ΔnagK-WISH42	45388	37952	131117	103114	159332	128873	36147	104814	136178	34925	58150	11883	116284	50298	32638	41622	70444	139601	89717	24749	23829	77784	64119	68953	14454	57321	30297	65791	33592	57438	27820	49268	13004	284628	102412	29209	40518	11441	10976	3760	82922	14519	24457	45180	651949	587918	12731	7678
GCCCTCGTACATATACCCATTGATTACGGAGTTGAGGAGG	Δpgm-WISH46	32170	27181	31	48	922	141	LOD	188	14	343	413	48	76	667	59	14	12	169	21	28	19	LOD	31	15	LOD	71	LOD	15	LOD	40	12	LOD	17	12	23	11	12	LOD	20	LOD	11	14	LOD	LOD	12	16	LOD	17
AGTTCCAACACAGAGGCCATAGGCTTCATACGCACTTTCT	Δpgi-WISH47	63339	58202	LOD	8407	8916	LOD	274	LOD	4900	LOD	LOD	LOD	LOD	1748	LOD	LOD	9275	4739	LOD	LOD	LOD	LOD	LOD	LOD	LOD	LOD	LOD	LOD	LOD	LOD	LOD	LOD	LOD	LOD	LOD	LOD	LOD	LOD	LOD	LOD	LOD	LOD	5486	LOD	LOD	LOD	LOD	LOD
CCACATACGCCAGTAAGCAATGACTGAGATACGGATGGTT	Δmak-WISH49	53469	47734	146942	209458	140186	98337	19338	86538	113330	37788	29192	4119	98597	50357	22509	49813	71978	138711	68612	13601	25530	95348	57112	66368	18045	26677	8054	54807	29553	81660	27490	37779	80729	5536	82254	18821	22995	6607	50051	5415	41891	3977	30844	67475	76830	35287	14789	38390
TTCACGTTCACCGCTACCAAAGTAGATAGCCACGCAGAAT	ΔnanK-WISH50	47107	41906	86852	140371	107278	62992	26417	95047	130765	17838	38000	71107	70859	50479	25777	41799	45704	103597	60487	16415	21017	82972	49994	63446	13513	36927	237955	41203	25004	59046	30060	10720	18324	10017	80393	21324	29066	8812	1288	3225	59775	111004	19296	46398	53582	20039	42779	8248
AGTACATACTCCCACGGCATAAGCATAGTAGCCTGTGTGT	ΔpfkA-WISH51	54056	47866	9168	16363	6921	437	383	144	864	1251	591	1703	191	510	17	1597	2302	3628	390	167	119	54	359	44	258	202	2746	1750	12	157	42	107	45	639	322	87	29	LOD	1764	29	33	1448	1140	12	71	95	1580	67
CAGTCTTCTCGGACTACCAAAGGTCCCATCATCTCGTTAG	ΔglpK-WISH52	30493	27087	127677	49280	61988	6627	7361	14090	72898	4322	9547	430	32052	32810	1751	100337	161768	55834	4224	7270	14919	14116	19404	143592	808	8566	4361	10003	11354	94159	3525	33143	61478	22550	4227	6607	13520	4565	39132	405	5748	2556	1962	28892	24185	6023	46015	34956
CTGAAGGCACGCATTTGCATAAGGGACGGACACTAAGAAG	ΔtreC-WISH109	57564	52394	143989	249574	168139	108441	22521	91843	130104	49824	53757	48898	117034	50640	26431	30955	90251	160036	70449	15792	25452	76256	53508	61698	26122	45529	111173	49605	33205	49525	24908	35759	75084	11573	105801	19726	26940	7992	20892	6578	57906	49367	22164	55980	66886	33259	15304	36840
ACCGAATTTGACAGGGGGAAAGGTTAGAATGATGCCCGAT	ΔfucK-WISH4	56112	48765	173967	180303	185411	121197	30394	127704	135899	66188	49202	14312	173503	78579	38988	58705	80279	189968	92828	21993	28749	110602	93333	90309	35258	48119	42810	72484	50374	111168	41704	65486	102277	120213	93352	28336	37402	11677	7432	8826	85684	18454	32796	88154	96538	44842	49409	52777
GGCTCTACGGTAAAGTCGTATGATGTATTTGAGGTCGGCA	Δfbp-WISH176	20296	16753	31866	12054	18250	29037	3526	16250	18512	16172	3966	11528	16245	10790	3539	10681	16489	10642	16048	2099	3240	18365	3885	13607	5570	3958	24974	6238	3985	10793	2756	46782	93921	3274	16243	1357	3072	903	441	1161	6927	9788	7237	763	1881	1217	334	23891
CACAGACATAACCGTGCGATTCACATAGACCGTTTCCGAT	ΔtktA-WISH135	15161	12902	240	606	63	933	LOD	765	554	758	74	47	491	508	175	11	LOD	37	757	65	79	24	52	12	206	LOD	55	645	76	49	23	LOD	LOD	13	553	28	LOD	16	LOD	39	LOD	LOD	LOD	LOD	LOD	LOD	LOD	LOD
TGCCAAGTCATAGGGAGGATACACAAAGCCCAGGATTAGG	ΔmurQ-WISH5	75685	69337	268852	307477	174864	169043	52751	178985	233753	48460	87855	66029	178888	122482	42849	66396	131610	180267	120059	34059	35382	190859	65913	181720	22771	82661	205609	102078	52582	326689	55725	50728	108259	17178	164302	41620	49525	16774	14913	6175	126259	84356	43184	83898	115197	59108	245518	54874
CACGACTCGAACAAACCGTAATAGGCACTCATCTCCACAC	Δedd-WISH157	284924	284949	7359	5329	5483	1493856	41254	531830	148413	203480	575674	78416	404085	74034	141071	3318	3258	7588	952971	141301	178133	425184	884622	9095	250412	824042	609374	1157656	315432	508139	93542	10158	3995	49187	930513	380398	154797	48451	55271	126479	476116	1467194	910790	13022	12963	4740	6260	3885
AATAGAGAGAGTCGGGCGATAGGTTAGTCAGATGTGTGCC	ΔtktB-WISH158	234206	228145	18929	13518	13555	2560775	136694	802154	509222	450510	875563	110766	257988	59952	135771	8124	7560	16360	1642735	295134	207918	850937	1173616	18593	517105	1285231	1156188	1258455	223971	126694	103387	23188	9828	104997	1812494	750295	1395363	353809	478570	268385	1149009	2953011	1226952	307147	314401	112021	11165	8736
GCTCGGCAGAATTTCTCGATTTACGGGTGATTGAGAGGAG	Δppc-WISH159	32589	27448	57827	124647	119498	67590	12202	60106	58691	27148	21754	107487	61248	31012	24306	28883	52850	113430	43341	10454	10507	61993	19464	30084	14019	22943	261764	31693	17292	38316	28616	53600	14027	309678	70000	16985	16249	5057	1020	3493	12395	113682	20267	30769	44180	26640	21097	6671
ATGCGTTCATAGCGCACCAAATAGTGCTCCCATAAGGTCC	ΔkdgK-WISH6	50788	47101	35770	48449	5030	104132	19575	82437	92365	52782	35515	18490	97468	47848	22453	5113	3377	3081	76239	13241	21051	68031	40294	44135	24616	31366	34967	48546	26069	64830	24775	6543	13675	1203	103243	13570	19908	5433	5057	6809	63788	19728	17701	27083	23076	6901	944	7198
CCATGCGTATTGTCACGGAATAGCGTCACACAAGTAGAGG	ΔackA-WISH165	4830	4028	LOD	LOD	LOD	183	LOD	431	162	LOD	240	LOD	173	31	LOD	LOD	LOD	LOD	64	20	13	22	LOD	LOD	LOD	66	LOD	32	LOD	LOD	LOD	LOD	LOD	LOD	34	LOD	LOD	LOD	LOD	LOD	LOD	LOD	LOD	LOD	LOD	LOD	LOD	LOD
CGAAGACCAGAAGTACCGTAAGAATGTAGGCTCAGTGTCC	ΔadhE-WISH166	34516	29592	1893	9169	1124	140	LOD	240	300	52	16	44	58	1248	44	2539	70	543	127	17	89	29	177	108	57	LOD	25	248	12	482	22	1306	2262	1136	1788	36	94	22	722	LOD	15	39	2547	32	23	16	474	1063
AAGTATTCGATCCCGCCCTTTGGCGATTTAGATGGGATGA	ΔgntK-WISH7	43859	36152	52779	26453	89262	82743	15769	57310	82583	22870	26912	15033	93088	59251	18704	9754	24285	64439	54819	8081	15201	35561	24742	50598	10955	24583	83370	36202	25563	83783	19600	6704	11762	4907	77048	8708	9765	2958	2271	2923	16415	32549	14859	32183	40013	22671	882	5111
GAACTGCCTTTTCGACGGATACCTGATTCTCTCGCTTTGG	Δeda-WISH215	10834	9085	5477	13607	8571	3455	LOD	3151	3235	157	461	522	34582	5382	2168	2050	578	1640	1672	119	331	246	934	112	84	202	658	262	6164	665	1059	28	19	181	2686	100	11	LOD	LOD	10	37	75	18	13	LOD	11	11	14
TTTCCATGCCTGGTCACGTATCAGACTATTTATCGGCGGG	ΔpflB-WISH216	23206	19453	182	135	750	40	LOD	LOD	225	LOD	39	LOD	112	52	LOD	10	11	168	31	LOD	12	LOD	18	29	LOD	99	LOD	33	LOD	11	LOD	151	10	885	132	LOD	LOD	29	LOD	LOD	LOD	10	1674	LOD	LOD	30	414	288
CAGAAAACTACCCTGGGGATAGTCGTAGGGTGATGTCTGA	Δglk-WISH9	64423	56082	242689	114229	194727	121549	21820	85735	174826	21702	55209	49887	155123	82919	34355	162039	90938	174694	85881	19742	27003	68658	49880	210190	9156	54206	125921	50892	42527	175809	32904	116539	257414	25816	86848	23309	29526	8576	34827	2296	79023	63277	19003	117289	153074	81512	43733	133629
CAAAAGAAGCTCGCCAGGATAACAACCTCAATACGCCCAT	ΔglpA-WISH10	49504	42877	141408	143087	216220	87280	21639	91466	126592	34762	45006	35332	117626	61514	29103	44996	90945	209115	43350	12188	17024	68393	32591	97505	15139	32671	74713	37532	25385	87232	27236	18825	31789	24034	38763	15073	15383	5871	5572	3249	27215	32230	27243	32697	52644	33655	20417	23308
AGACAATCAGCCAGCTGGAATGCGACAACTCTTACAATGC	ΔptsG-WISH251	39817	35035	86510	122044	110350	114771	26814	131602	105921	53787	57388	40853	93485	35788	25804	6717	37324	103492	74851	24354	20701	103850	56943	31047	22353	57318	92994	45597	27210	37032	26946	14768	970	90159	92629	28751	31668	12359	314	5718	60701	47333	24024	36717	43186	18927	6076	891
CTTGGGATAACGATGCGCTATGGCTCTTGGTCAGTTATCC	ΔpckA-WISH257	25768	22307	53508	69869	23653	46158	4419	26351	33877	12768	10722	94738	19395	14282	6792	10583	3386	7729	17409	3735	2528	15730	12012	4366	6958	9794	318034	10846	5483	4364	4527	6689	11508	10234	17921	4477	3142	1229	243	1293	6523	105168	2361	3015	6637	5131	6189	4940
TTGATGGGCTAGGACAGCATACCCGAACACAAACATTACG	ΔldhA-WISH266	36451	32272	94567	117308	70080	98148	9606	93739	59739	71314	29777	6166	54490	32242	14787	21516	34079	73196	61965	10319	14016	100776	53229	38263	37339	26849	9919	33378	17064	53152	24849	24095	52676	5630	74423	17095	14556	5629	6616	9934	45907	5988	26848	34470	58806	35247	11917	33239
GCGAAGTCAGTTTCTCGGTTAGCCTTCTTAGTATGGGTGC	Control-ΔdcuABC-WISH26	70887	63645	23528	71323	44078	43075	7537	55005	118538	4355	4469	6247	152492	77326	13693	58713	5843	14013	14211	3570	5190	12328	11400	6644	1225	1585	8988	7994	14517	43132	3107	18552	340	123784	17195	3845	3459	927	209	179	641	2968	1614	2623	2720	621	5500	259
GGTCGATAGGGAATTCGCAAAGGGACTAATAATCGCTGGA	Control-Δhyb-WISH27	98426	88467	366673	238675	1012767	342794	87405	380684	355268	61048	177039	36022	203644	145187	37792	361692	237560	961120	245156	69123	91658	291723	143046	223209	22282	133671	56776	132399	37549	210684	31050	283389	560763	228759	205480	63857	78381	27714	34944	4543	126015	21355	41324	89767	162679	106519	135900	279212
CATCTGTCGAGCATCAGGATAAAGATGCCAACCTCGCTAA	Control-ΔfrdA-WISH28	67445	60294	31124	110609	51858	22582	4964	16432	33690	1098	3868	14072	27394	35037	2003	5975	6570	12400	8764	1450	926	2589	4582	1939	301	1457	14119	3773	2148	2263	772	1032	565	4796	7320	1396	590	354	141	56	139	3898	2119	613	386	129	2267	223
GATGCAGGAACCATTCCGAAATGACCTGCTCTACCTAACC	SES-SB300Wt-WISH113	75389	71100	371217	192248	203705	176504	38956	169233	248115	88079	97898	85161	175779	114834	51296	235039	153879	185741	121627	31079	42450	131017	86384	283817	41415	82843	260995	81910	47768	223191	57535	170270	361882	106070	143417	33583	56084	15836	51951	11098	68318	120763	31059	165936	213401	111993	105478	185095
GTTTAAGGGACGGAACGGTAAGGTATGCTCTGACGGAAAG	SES-SB300Wt-WISH115	74159	65232	211958	224976	197735	160958	34261	144007	155050	56444	58072	97119	161780	76199	41448	59448	81230	190831	109048	28148	37259	140820	89155	86340	32152	59415	262428	79677	48362	106744	49066	30043	52737	24541	168421	35330	42456	13970	3259	7721	73465	122290	31967	77680	82178	35543	12835	29186
GCGATTCAGATAGGCTGGTAACACAGACACATAGTAGGCG	SES-SB300Wt-WISH182	64533	58095	171472	228713	124238	126571	32820	146145	145225	25635	54670	40056	131168	79412	31573	59904	138927	125001	95641	28228	30403	124446	56822	99405	10043	54190	87768	65398	39551	121598	37683	33940	72698	4684	114786	33426	40028	12886	25521	2840	26836	41297	26109	114222	119537	47938	19212	37444
TTGCTGGAACTCCTTCCGTAAGGTCCGTCGTGTATTGATT	SES-SB300Wt-WISH194	64409	56707	167182	329176	201122	146300	33726	157770	144922	77601	58804	78213	192350	66577	42021	40547	118456	189527	103134	30134	38086	162098	68767	83229	46677	59411	219702	93554	56298	80971	41876	80180	138133	98491	156261	35642	42949	14262	63707	12407	81508	101940	39439	77318	94267	45907	13274	68993
CTCGAGTCCAAGAAGACCTATCAGAGTGCCATTACCGTTC	SES-SB300Wt-WISH205	86371	78338	300342	446410	337395	241271	54326	223552	253310	119544	103141	87060	254400	110509	49943	121506	215564	365696	177231	42902	53536	199268	113463	174175	67659	100488	214616	131204	77378	142105	61876	119137	266538	13164	253851	50608	69922	20172	12460	17164	158559	89314	45663	119434	123689	55608	29011	158044
ACCATACATCAGGCACCGATACCAGCAGTCCATTTCTACC	SES-SB300Wt-WISH206	82708	75825	274129	404291	181667	219991	59781	229607	205996	71124	78784	57110	216620	101831	48800	159204	162519	193418	155074	46309	50920	208674	125461	141904	41576	73205	187505	118100	64607	130723	55090	162536	162289	631750	180555	56075	67477	23141	42823	11954	191776	90684	37691	103825	150820	88747	127317	83849
TATGCTTGCCATGCCTGGATAGGAGGCGTTACACATTCTG	SES-SB300Wt-WISH207	78666	72124	209505	296182	171971	177356	26157	160904	155806	73328	71342	143345	186919	77743	38799	44782	131290	175744	121906	20588	35864	164175	125245	87765	35734	67380	454666	99486	56020	96624	41034	169324	171420	651676	155050	26126	38453	12455	3159	10140	79329	192207	64205	97773	98192	37591	43439	84537
CTATGCTCCTTATCGCCGTATGACCTTCTTTCTCCGACTG	TS-SB300Wt-WISH208	93615	85001	290918	411403	205755	257266	46817	232033	242874	75414	115617	35993	262995	115400	66614	122094	118733	214402	186913	38809	56109	214954	134256	123194	47239	112390	99372	221493	77243	142908	66677	60143	125610	22139	226171	43013	61072	18503	28592	12543	131137	41957	1425491	128714	124478	44149	46121	64405
ATCAAGAACCGCTGGACGATAGATGGTAGGCGATTGTAGC	TS-SB300Wt-WISH209	60924	55545	161856	183104	119800	122876	29269	106804	117791	45823	38059	62855	104539	54738	25256	37455	62742	125042	85871	21650	25608	116140	66581	69025	26679	34074	208781	61523	33011	90972	35438	33177	69223	8397	107392	30370	30767	10984	12677	6864	50816	95989	26353	55066	77581	42710	29182	36267
CTTTACGCCATGCCTTCGATACTGCGTGGATAAGATAGGC	TS-SB300Wt-WISH210	20951	18253	59512	76246	27990	36397	12293	46960	45613	27375	30527	12719	55482	26196	11332	16951	29388	28022	25437	8891	10386	45542	23638	31412	15446	31542	36886	28328	17355	28557	10674	14839	31723	794	29505	16975	14843	4836	3546	3931	27760	17343	12212	23093	22062	8130	3022	16147
CGCAGACGTCAATAACGCAATGAAACGAGTAATGGAAGCC	TS-SB300Wt-WISH212	7941	6842	23735	27109	47122	18666	2786	13224	19608	12330	10457	9012	20767	7929	5585	10871	10158	44372	13365	2732	4672	14011	10598	10909	5836	9445	23114	9719	6965	6730	8725	120065	1003	837510	12937	4463	4274	1808	306	1390	11790	8830	4163	9587	11372	4575	2897	583
ACTATGGCATCGGTAGGGTATCGGGCTTAGTTTATTCGCA	TS-SB300Wt-WISH213	2085	1637	6928	5310	4699	3098	462	1077	2296	LOD	587	63	4450	2837	1600	75907	1062	5072	2106	666	905	1524	750	1403	LOD	519	356	2284	1343	5957	1212	151	320	40	4606	1233	1158	373	LOD	LOD	46	67	895	2866	2058	92	500	178
calculation of the Shannon evenness score for each sample	Sum(7 Wild types)	526235	477421	1705805	2121996	1417833	1248951	280027	1231218	1308424	511755	522711	588064	1319016	627105	303880	720430	1001865	1425958	883661	227388	288518	1130498	665297	956635	275256	496932	1687680	669329	389984	901956	344160	765430	1225697	1530376	1172341	270790	357369	112722	202880	73324	679791	758495	276133	756188	882084	423327	350566	647148
	SES-SB300Wt-WISH113	0.143261	0.148925	0.21762	0.0905977	0.143673	0.141322	0.139115	0.137452	0.189629	0.172112	0.187289	0.144816	0.133265	0.183118	0.168803	0.326248	0.153593	0.130257	0.13764	0.136678	0.147131	0.115893	0.129843	0.296683	0.15046	0.166709	0.154647	0.122376	0.122487	0.247452	0.167175	0.22245	0.295246	0.0693098	0.122334	0.124019	0.156936	0.140487	0.256068	0.151356	0.100499	0.159214	0.112478	0.219437	0.241928	0.264554	0.300879	0.286016
	SES-SB300Wt-WISH115	0.140924	0.136634	0.124257	0.106021	0.139463	0.128875	0.122349	0.116963	0.118501	0.110295	0.111098	0.16515	0.122652	0.121509	0.136396	0.0825174	0.0810788	0.133827	0.123405	0.123788	0.129139	0.124565	0.134008	0.0902539	0.116808	0.119564	0.155496	0.11904	0.12401	0.118347	0.142567	0.0392498	0.0430261	0.0160359	0.143662	0.13047	0.118802	0.123933	0.0160637	0.1053	0.10807	0.161227	0.115767	0.102726	0.0931635	0.0839611	0.0366122	0.0450994
	SES-SB300Wt-WISH182	0.122632	0.121685	0.100523	0.107782	0.0876253	0.101342	0.117203	0.1187	0.110992	0.0500923	0.104589	0.068115	0.0994438	0.126633	0.1039	0.0831503	0.138668	0.0876611	0.108233	0.12414	0.105376	0.110081	0.0854085	0.103911	0.036486	0.109049	0.0520051	0.0977068	0.101417	0.134816	0.109493	0.0443411	0.0593116	0.00306069	0.0979118	0.123439	0.112007	0.114317	0.125794	0.0387322	0.0394768	0.054446	0.0945523	0.15105	0.135517	0.113241	0.0548028	0.05786
	SES-SB300Wt-WISH194	0.122396	0.118778	0.0980077	0.155126	0.141852	0.117138	0.120438	0.128141	0.110761	0.151637	0.112498	0.133001	0.145828	0.106166	0.138282	0.0562817	0.118235	0.132912	0.116712	0.132522	0.132006	0.143386	0.103363	0.0870018	0.169577	0.119556	0.13018	0.139773	0.14436	0.0897727	0.121676	0.104752	0.112698	0.0643574	0.13329	0.131622	0.120181	0.126524	0.314013	0.169208	0.119902	0.134398	0.142826	0.102247	0.106869	0.108443	0.0378645	0.106611
	SES-SB300Wt-WISH205	0.16413	0.164086	0.176071	0.210373	0.237965	0.193179	0.194003	0.18157	0.193599	0.233596	0.197319	0.148045	0.192871	0.176221	0.164351	0.168658	0.215163	0.256456	0.200564	0.188673	0.185555	0.176266	0.170545	0.18207	0.245804	0.202217	0.127166	0.196023	0.198413	0.157552	0.179788	0.155647	0.217458	0.00860181	0.216533	0.18689	0.195658	0.178954	0.0614156	0.234084	0.233247	0.117752	0.165366	0.157942	0.140224	0.131359	0.0827547	0.244216
	SES-SB300Wt-WISH206	0.157169	0.158822	0.160704	0.190524	0.12813	0.176141	0.213483	0.186488	0.157438	0.138981	0.150722	0.0971153	0.164228	0.162383	0.16059	0.220985	0.162216	0.135641	0.17549	0.203656	0.176488	0.184586	0.188579	0.148337	0.151045	0.147314	0.111102	0.176445	0.165666	0.144933	0.160071	0.212346	0.132405	0.412807	0.154012	0.207079	0.188816	0.205293	0.211076	0.16303	0.28211	0.119558	0.136496	0.137301	0.170981	0.209642	0.363176	0.129567
	SES-SB300Wt-WISH207	0.149488	0.15107	0.122819	0.139577	0.121291	0.142004	0.0934088	0.130687	0.119079	0.143287	0.136485	0.243757	0.141711	0.123971	0.127679	0.0621601	0.131046	0.123246	0.137956	0.0905413	0.124304	0.145224	0.188254	0.0917435	0.129821	0.135592	0.269403	0.148635	0.143647	0.107127	0.119229	0.221214	0.139855	0.425827	0.132257	0.0964807	0.1076	0.110493	0.0155708	0.13829	0.116696	0.253406	0.232515	0.129297	0.111318	0.088799	0.123911	0.13063
		Inoculum1	Inoculum2	d1AZ739	d1AZ740	d1AZ741	d1AZ742	d1AZ743	d1AZ745	d1AZ747	d1AZ748	d1AZ749	d1AZ750	d1AZ752	d1AZ753	d1AZ754	d2AZ739	d2AZ740	d2AZ741	d2AZ742	d2AZ743	d2AZ744	d2AZ745	d2AZ746	d2AZ747	d2AZ748	d2AZ749	d2AZ750	d2AZ751	d2AZ752	d2AZ753	d2AZ754	d3AZ739	d3AZ740	d3AZ741	d3AZ742	d3AZ743	d3AZ744	d3AZ746	d3AZ747	d3AZ748	d3AZ749	d3AZ750	d3AZ751	d3AZ752	d3AZ753	d3AZ754	d4AZ739	d4AZ740
	SES	0.997217	0.996573	0.979873	0.97812	0.97879	0.988957	0.979942	0.991267	0.985701	0.963226	0.98516	0.967105	0.99041	0.990118	0.993958	0.897536	0.981429	0.973453	0.988426	0.98343	0.991085	0.99113	0.981412	0.944361	0.952232	0.988982	0.954278	0.987483	0.989266	0.973876	0.99212	0.918969	0.916656	0.624506	0.986102	0.98405	0.985338	0.986862	0.824407	0.955106	0.925265	0.96031	0.978955	0.98353	0.974406	0.954077	0.821405	0.912807
calculation of the individual fitness compared to the inoculum	WISH	median(Inoculum)		d1AZ739	d1AZ740	d1AZ741	d1AZ742	d1AZ743	d1AZ745	d1AZ747	d1AZ748	d1AZ749	d1AZ750	d1AZ752	d1AZ753	d1AZ754	d2AZ739	d2AZ740	d2AZ741	d2AZ742	d2AZ743	d2AZ744	d2AZ745	d2AZ746	d2AZ747	d2AZ748	d2AZ749	d2AZ750	d2AZ751	d2AZ752	d2AZ753	d2AZ754	d3AZ739	d3AZ740	d3AZ741	d3AZ742	d3AZ743	d3AZ744	d3AZ746	d3AZ747	d3AZ748	d3AZ749	d3AZ750	d3AZ751	d3AZ752	d3AZ753	d3AZ754	d4AZ739	d4AZ740
	ΔfruK-WISH55	39525		1.32997	5.92068	5.71319	3.60278	0.593042	4.49857	2.04653	0.635117	1.22328	0.895028	2.4208	0.875244	0.494371	0.0697533	0.581227	1.92261	1.55995	0.173637	0.286983	0.0776471	0.28506	0.0708159	0.123922	0.442429	0.876686	0.584693	0.325743	0.074611	0.171335	0.00531309	0.00660342	0.00938646	1.09007	0.169589	0.0859709	0.0350664	0.00192283	0.019203	0.357774	0.27155	0.142391	0.00683112	0.0227957	0.0137381	0.0104744	0.00963947
	ΔsrlD-WISH12	59839.5		0.172913	0.442484	2.13605	1.26203	0.167448	0.646964	1.0338	0.979838	1.42416	0.928651	0.891518	0.706206	0.579751	0.562404	0.278462	2.4065	1.71034	0.194804	0.338706	0.993023	0.868423	1.74659	0.613291	1.32027	3.20272	1.22367	0.293819	1.62047	0.728181	0.0506856	0.0305317	0.194136	1.98966	0.207572	0.106134	0.0535599	0.20438	0.167314	2.60036	1.44316	0.53087	0.118467	1.27008	1.06819	0.189908	0.019686
	ΔidnD-WISH13	38940.5		1.59027	2.452	3.23139	1.17623	0.351973	1.31881	1.76616	0.282097	0.345758	0.0586536	1.22361	0.634584	0.223495	0.502048	0.703227	2.43225	0.90759	0.168668	0.185591	0.884786	0.33677	0.794058	0.222262	0.319462	0.0846676	0.407031	0.396246	0.801993	0.244424	0.171646	0.226705	0.374597	1.55792	0.2586	0.269052	0.07645	0.074601	0.0452228	0.363709	0.0556233	0.165689	0.54442	0.83286	0.353848	0.253746	0.118386
	ΔglxK-WISH102	79674		6.33603	3.09811	3.55412	2.89556	0.593468	2.58309	3.17533	0.927818	1.22462	0.259056	2.86885	1.88088	0.572633	3.98715	3.10577	3.64803	1.9949	0.490097	0.618596	2.46715	1.31422	4.57478	0.502573	1.08098	0.822125	1.21093	0.900695	3.69512	0.77305	2.92364	6.64622	0.916221	2.50025	0.541946	0.704948	0.239451	0.494829	0.128335	1.02906	0.343839	0.469563	2.42776	3.32275	1.85167	1.57041	3.22126
	ΔdgoK-WISH15	59592		1.08983	1.12727	0.974829	1.04606	0.309052	0.822627	1.53588	0.530994	0.808397	0.145238	1.79041	0.617969	0.209474	0.269919	0.408729	0.77596	0.714962	0.14945	0.200967	0.428917	0.658763	0.55541	0.201587	0.522671	0.313331	0.520556	0.387166	0.517704	0.179504	0.0274869	0.0474225	0.0376057	1.15546	0.189623	0.137686	0.0463653	0.00740032	0.0250034	0.23191	0.110468	0.214022	0.347547	0.330162	0.131175	0.173278	0.0323198
	ΔuxaC-WISH16	45896.5		1.25166	3.09154	5.34389	1.96403	0.56379	1.86071	2.60244	1.11113	1.15795	2.75847	1.95625	1.27613	0.53466	0.500212	0.824202	4.46699	1.38185	0.361988	0.473239	2.15134	0.939658	0.929788	0.671554	1.05644	9.02962	0.90338	0.615515	1.3827	0.842025	0.0825335	0.0690467	0.300132	1.74074	0.489253	0.555838	0.163716	0.146329	0.177573	1.25371	3.52957	0.388047	0.560609	1.07784	0.692297	0.229429	0.0452758
	ΔgalK-WISH17	54395		1.17491	2.23177	2.08315	2.05872	0.479015	2.00632	1.99208	0.740822	0.803493	0.763214	2.17016	0.988253	0.587683	0.174612	0.289255	0.566725	1.38978	0.319735	0.439728	0.87304	0.850317	0.546043	0.371964	0.767497	1.80973	1.05977	0.611325	0.627962	0.476275	0.23026	0.440518	0.161559	2.03798	0.334222	0.362699	0.0850813	0.0466587	0.0855961	1.1657	0.75347	0.362938	0.658829	0.815369	0.455336	0.43129	0.204247
	Δpgl-WISH19	44158		1.42794	4.11117	3.82366	1.77148	0.881698	2.04108	2.14697	0.845419	0.981861	1.34481	1.64709	0.871235	0.424091	0.239911	1.34191	2.8971	1.68028	0.527741	0.46542	0.899044	1.42889	0.262942	0.482223	0.923208	3.17766	0.9721	0.518592	0.493727	0.293061	0.0409892	0.0339916	0.152407	1.77116	0.604579	0.61169	0.197314	0.00964718	0.109108	0.929299	1.36555	0.326872	0.162122	0.274718	0.123126	0.0574075	0.0464016
	ΔrhaB-WISH60	49817.5		3.07171	4.33956	3.03114	2.5522	0.701059	2.64708	2.41991	0.390505	1.24918	0.351804	2.26135	1.14504	0.639293	0.634155	1.35175	2.42744	1.79585	0.428424	0.536599	1.94753	1.51716	1.07243	0.151272	1.09648	0.724785	1.35244	0.609525	1.32443	0.663281	0.678436	0.554183	2.77511	2.52684	0.478205	0.622974	0.232007	0.0570683	0.0409294	0.72065	0.372981	0.510383	1.04455	1.03847	0.489446	0.696562	0.307201
	ΔmalQ-WISH21	53377.5		2.67824	3.82185	0.90748	2.22805	0.436045	2.29644	2.04946	0.30318	1.14796	0.271069	1.9583	0.934083	0.674329	0.523554	4.14542	2.90624	1.32464	0.322833	0.395878	2.72201	1.37715	2.40041	0.0890637	1.14413	0.704417	1.0339	0.63804	6.29398	1.66617	1.64365	3.47467	0.579308	2.62972	0.605555	0.798239	0.254115	0.132828	0.030481	3.19022	0.412646	0.4906	1.23584	3.56094	2.76236	2.82563	2.81911
	Control-SB300Wt-WISH2	59948.5		2.21167	3.92502	3.86427	2.75755	0.593343	2.15884	3.42818	0.891148	1.18405	0.128644	2.66324	1.52506	0.598063	0.259673	1.13394	3.75988	2.06891	0.445082	0.558663	1.84103	1.23673	1.62561	0.485116	1.12296	0.309849	1.27441	0.734163	1.70196	0.631909	0.31015	0.300475	1.06071	3.55894	0.712428	0.707858	0.210364	0.11213	0.142739	3.30802	0.203692	1.25848	1.36115	2.09905	1.30679	0.366765	0.206227
	ΔnagZ-WISH61	67678.5		3.99713	3.71038	3.15461	2.5713	0.455181	2.78486	2.50272	0.57686	1.04397	0.412568	2.7339	1.37994	0.51922	1.25737	2.16336	3.13024	1.84197	0.322791	0.506232	3.05202	1.23833	3.11272	0.308695	0.99525	1.04968	1.46482	0.754878	2.49828	0.683038	1.68615	2.49005	3.9776	3.15775	0.4803	0.56925	0.184076	0.273839	0.0795969	1.68375	0.570536	0.84201	1.87111	1.70686	0.615543	0.658865	1.23955
	ΔxylB-WISH31	51745.5		3.48196	3.41568	3.14781	2.73415	0.727078	2.78834	2.99914	0.933898	1.6304	1.06591	2.61549	1.76336	0.742577	1.07205	1.85653	2.8575	1.82592	0.483288	0.670396	2.89163	1.52705	3.33227	0.327487	1.51573	2.65252	1.38141	0.715888	2.37938	1.00559	2.14293	4.20481	1.18476	3.19898	0.733938	0.799355	0.266593	0.425699	0.112164	5.43798	1.12495	0.68203	3.10267	4.63364	2.69243	26.0948	2.16935
	ΔmanA-WISH32	41299.5		0.00259083	0.00193707	0.00152544	0.684463	0.023487	0.646231	0.582283	0.391264	0.326905	0.401918	0.27579	0.22579	0.108815	0.000968535	0.13666	0.00167072	0.447584	0.0189349	0.00658604	0.119808	0.0531726	0.30688	0.0672647	0.0653035	0.800373	0.167048	0.0214773	0.0115013	0.00714294	0.00133174	0.0016223	0.00302667	0.405162	0.0371433	0.0315258	0.00954007	0.00324459	0.00566593	0.00382571	0.146225	0.0889599	0.000774828	0.00210656	0.00259083	0.00106539	0.00278454
	ΔgudD-WISH33	54721.5		4.13373	5.06126	2.86836	2.04722	0.294436	1.78915	2.66411	1.13069	0.754676	0.432755	1.33781	1.00341	0.437561	1.19008	3.52878	2.95659	1.25452	0.300028	0.323547	1.81817	0.821121	3.8437	0.476266	0.689528	1.0598	0.752976	0.401104	2.062	0.790146	6.62045	15.1727	3.83018	1.92529	0.471204	0.383597	0.114324	0.481365	0.155094	4.73225	0.499255	0.384785	1.37145	3.51646	2.41806	1.75207	8.20694
	ΔgarK-WISH34	64054		3.43504	6.34519	1.84869	3.91471	1.26256	2.86515	4.5321	1.26167	1.60195	0.426109	4.85826	2.54192	1.42794	1.14786	1.57531	1.93086	2.26539	1.10853	1.06268	3.24517	2.40825	2.39357	0.731071	1.41796	1.12485	2.11205	1.53133	2.60705	2.46419	0.927155	1.46386	1.69666	3.07194	1.03085	2.28922	0.754785	0.170106	0.18959	2.52256	0.589721	0.843757	3.58702	4.69135	2.46487	0.594889	0.887189
	ΔglpD-WISH62	19823		12.2391	3.06154	4.2933	2.68738	0.686223	3.6833	1.60379	1.65384	1.08909	0.62039	1.57564	1.75957	0.714624	19.7544	21.1553	17.6688	1.56954	0.787116	0.500378	19.4222	1.53065	27.5763	0.916108	1.00747	2.12385	1.1641	0.765424	68.5266	6.52358	32.9681	70.344	25.7426	2.64834	1.72764	3.8698	1.18706	8.73586	0.386067	2.23407	2.06498	1.1586	6.06467	58.1218	49.1722	59.1637	115.056
	ΔaraB-WISH38	58707.5		2.50694	2.00225	0.604454	1.50538	0.383494	1.59184	2.44504	0.648912	0.635472	1.57474	2.28932	0.949981	0.479598	0.642763	0.556045	0.123255	1.08874	0.191645	0.378895	1.0592	0.751352	1.68367	0.422041	0.578069	4.19384	0.848682	0.583418	1.49925	0.448716	0.422723	0.865034	0.123613	1.30656	0.272589	0.30652	0.0941277	0.112268	0.0646084	0.658468	1.97004	0.36302	0.986365	1.01905	0.427884	0.402606	0.473313
	ΔnagB-WISH63	67375		4.8595	4.27832	3.23581	2.13662	0.374189	1.89745	2.12383	0.488074	0.757759	1.28583	2.48034	1.32237	0.686471	1.07178	2.04546	4.28567	1.42839	0.208638	0.388809	2.06434	0.56938	2.20065	0.0839629	0.464015	1.7614	0.620052	0.783911	2.77189	1.88638	1.36092	2.25478	2.18128	1.51302	0.204705	0.182872	0.0518887	0.0961781	0.0148423	0.019577	0.341996	0.162286	1.92309	3.81371	2.54657	0.120564	1.43869
	ΔpfkB-WISH40	119154		6.89412	4.44401	4.48406	3.5372	0.785043	3.23718	3.90098	1.0914	1.556	0.936922	3.13775	2.31423	0.739421	4.94696	5.63257	4.16925	2.38889	0.624738	0.644124	5.79723	1.50384	12.2288	0.506236	1.40793	2.83769	1.52531	1.01456	5.61108	1.56597	6.05918	10.8201	9.32335	3.81179	0.824328	1.12101	0.346434	3.04962	0.155563	0.698558	1.32624	0.981176	3.55029	7.99206	5.59501	4.82743	6.31657
	ΔchbF-WISH103	44179.5		2.34792	3.01762	3.45319	2.24181	0.632737	1.65233	2.72214	0.778529	1.18584	0.824885	2.49274	0.949965	0.796025	0.754784	1.3088	3.07557	2.10009	0.398601	0.540839	1.54329	1.60425	0.957526	0.322661	1.20133	2.43993	1.32152	0.73396	1.12618	0.955602	0.647427	0.222977	3.48238	48.5051	0.463971	0.667255	0.180197	0.0210052	0.0939576	2.58097	1.16074	0.770787	0.702883	1.17052	0.642153	0.092939	0.0952931
	ΔgatD-WISH3	48466		2.95228	3.63156	2.23245	1.92281	0.570565	1.93812	2.6688	0.749804	0.949263	0.711695	2.70647	1.10042	0.530165	0.646763	1.25661	2.12386	1.25133	0.376615	0.554162	2.10428	1.15215	1.87926	0.355177	0.90156	1.80529	1.17132	0.80444	1.57647	0.713304	0.627347	1.23421	0.288965	1.49478	0.536108	0.504931	0.182932	0.192011	0.101494	0.617649	0.74512	0.447138	1.98378	2.12972	0.965625	0.891099	0.782837
	ΔnagK-WISH42	41670		3.14656	2.47454	3.82366	3.0927	0.867459	2.51533	3.26801	0.838133	1.39549	0.285169	2.79059	1.20706	0.783249	0.998848	1.69052	3.35016	2.15304	0.593928	0.57185	1.86667	1.53873	1.65474	0.346868	1.37559	0.72707	1.57886	0.806144	1.3784	0.667627	1.18234	0.312071	6.83053	2.45769	0.70096	0.972354	0.274562	0.263403	0.0902328	1.98997	0.348428	0.586921	1.08423	15.6455	14.1089	0.30552	0.184257
	Δpgm-WISH46	29675.5		0.00104463	0.0016175	0.0310694	0.00475139	LOD	0.00633519	0.00047177	0.0115584	0.0139172	0.0016175	0.00256104	0.0224765	0.00198817	0.00047177	0.000404374	0.00569493	0.000707654	0.000943539	0.000640259	LOD	0.00104463	0.000505467	LOD	0.00239255	LOD	0.000505467	LOD	0.00134791	0.000404374	LOD	0.000572863	0.000404374	0.00077505	0.000370676	0.000404374	LOD	0.000673957	LOD	0.000370676	0.00047177	LOD	LOD	0.000404374	0.000539165	LOD	0.000572863
	Δpgi-WISH47	60770.5		LOD	0.13834	0.146716	LOD	0.00450877	LOD	0.0806312	LOD	LOD	LOD	LOD	0.028764	LOD	LOD	0.152623	0.0779819	LOD	LOD	LOD	LOD	LOD	LOD	LOD	LOD	LOD	LOD	LOD	LOD	LOD	LOD	LOD	LOD	LOD	LOD	LOD	LOD	LOD	LOD	LOD	LOD	0.0902741	LOD	LOD	LOD	LOD	LOD
	Δmak-WISH49	50601.5		2.90391	4.13936	2.77039	1.94336	0.382163	1.71019	2.23966	0.746776	0.5769	0.0814007	1.9485	0.995168	0.444829	0.984417	1.42245	2.74124	1.35593	0.268786	0.50453	1.88429	1.12866	1.31158	0.35661	0.527198	0.159165	1.08311	0.584034	1.61379	0.543265	0.746598	1.59539	0.109404	1.62552	0.371945	0.454433	0.130569	0.989121	0.107013	0.827861	0.0785945	0.609547	1.33346	1.51833	0.697351	0.292264	0.758673
	ΔnanK-WISH50	44506.5		1.95145	3.15394	2.41039	1.41534	0.593554	2.13558	2.93811	0.400795	0.853808	1.59768	1.5921	1.13419	0.579174	0.939166	1.02691	2.32768	1.35906	0.368823	0.472223	1.86427	1.1233	1.42554	0.303619	0.829699	5.34652	0.925775	0.561806	1.32668	0.675407	0.240864	0.411715	0.225068	1.80632	0.479121	0.653073	0.197994	0.0289396	0.0724613	1.34306	2.49411	0.433555	1.0425	1.20391	0.450249	0.961185	0.185321
	ΔpfkA-WISH51	50961		0.179902	0.321089	0.13581	0.00857518	0.00751555	0.00282569	0.0169541	0.0245482	0.0115971	0.0334177	0.00374796	0.0100077	0.000333588	0.0313377	0.0451718	0.0711917	0.00765291	0.00327702	0.00233512	0.00105963	0.0070446	0.000863405	0.0050627	0.00396382	0.0538843	0.03434	0.000235474	0.00308079	0.00082416	0.00209964	0.000883028	0.012539	0.00631856	0.00170719	0.000569063	LOD	0.0346147	0.000569063	0.000647554	0.0284139	0.02237	0.000235474	0.00139322	0.00186417	0.0310041	0.00131473
	ΔglpK-WISH52	28790		4.43477	1.71171	2.15311	0.230184	0.255679	0.489406	2.53206	0.150122	0.331608	0.0149357	1.1133	1.13963	0.0608197	3.48513	5.6189	1.93935	0.146718	0.252518	0.518201	0.490309	0.673984	4.98757	0.0280653	0.297534	0.151476	0.347447	0.394373	3.27055	0.122438	1.1512	2.13539	0.783258	0.146822	0.229489	0.469608	0.158562	1.35922	0.0140674	0.199653	0.0887808	0.0681487	1.00354	0.840049	0.209205	1.5983	1.21417
	ΔtreC-WISH109	54979		2.61898	4.53944	3.05824	1.97241	0.409629	1.67051	2.36643	0.906237	0.977773	0.889394	2.1287	0.921079	0.480747	0.563033	1.64155	2.91086	1.28138	0.287237	0.46294	1.387	0.973244	1.12221	0.475127	0.828116	2.0221	0.902254	0.603958	0.900798	0.453046	0.650412	1.36569	0.210499	1.92439	0.358792	0.490005	0.145365	0.38	0.119646	1.05324	0.897925	0.403136	1.01821	1.21657	0.60494	0.278361	0.670074
	ΔfucK-WISH4	52438.5		3.31754	3.43837	3.53578	2.31122	0.579612	2.43531	2.59159	1.2622	0.93828	0.272929	3.30869	1.4985	0.7435	1.1195	1.53092	3.62268	1.77023	0.419406	0.548242	2.10918	1.77986	1.72219	0.672369	0.917627	0.816385	1.38227	0.96063	2.11997	0.795294	1.24882	1.95042	2.29246	1.78022	0.540366	0.713255	0.22268	0.141728	0.168311	1.63399	0.351917	0.625418	1.68109	1.84098	0.855135	0.942228	1.00646
	Δfbp-WISH176	18524.5		1.72021	0.650706	0.985182	1.56749	0.190343	0.877217	0.999325	0.873006	0.214095	0.622311	0.876947	0.582472	0.191044	0.576588	0.890118	0.574482	0.866312	0.113309	0.174904	0.99139	0.209722	0.734541	0.300683	0.213663	1.34816	0.336743	0.215121	0.582634	0.148776	2.52541	5.0701	0.176739	0.876839	0.0732543	0.165834	0.0487463	0.0238063	0.0626738	0.373937	0.528381	0.390672	0.0411887	0.101541	0.0656968	0.0180302	1.2897
	ΔtktA-WISH135	14031.5		0.0171044	0.0431885	0.0044899	0.0664932	LOD	0.0545202	0.0394826	0.0540213	0.00527385	0.00334961	0.0349927	0.0362043	0.0124719	0.00078395	LOD	0.00263692	0.05395	0.00463243	0.00563019	0.00171044	0.00370595	0.000855219	0.0146813	LOD	0.00391975	0.045968	0.00541638	0.00349214	0.00163917	LOD	LOD	0.000926487	0.0394113	0.00199551	LOD	0.00114029	LOD	0.00277946	LOD	LOD	LOD	LOD	LOD	LOD	LOD	LOD
	ΔmurQ-WISH5	72511		3.70774	4.24042	2.41155	2.33127	0.72749	2.46838	3.22369	0.668312	1.21161	0.910607	2.46705	1.68915	0.590931	0.915668	1.81503	2.48606	1.65573	0.469708	0.487954	2.63214	0.909007	2.5061	0.314035	1.13998	2.83556	1.40776	0.725159	4.50537	0.768504	0.69959	1.493	0.236902	2.26589	0.573982	0.683	0.23133	0.205665	0.0851595	1.74124	1.16335	0.595551	1.15704	1.58868	0.815159	3.38594	0.756768
	Δedd-WISH157	284936		0.0258268	0.0187024	0.0192429	5.24277	0.144783	1.86649	0.520863	0.714124	2.02036	0.275205	1.41816	0.259826	0.495096	0.0116447	0.0114341	0.0266305	3.3445	0.495903	0.625167	1.49221	3.10463	0.0319194	0.878834	2.89202	2.13863	4.06286	1.10703	1.78334	0.328291	0.03565	0.0140207	0.172624	3.26569	1.33503	0.543268	0.170041	0.193977	0.443885	1.67095	5.1492	3.19647	0.0457014	0.0454943	0.0166353	0.0219698	0.0136346
	ΔtktB-WISH158	231176		0.0818815	0.0584751	0.0586351	11.0772	0.5913	3.46989	2.20275	1.94878	3.78744	0.479142	1.11598	0.259335	0.587307	0.0351421	0.0327024	0.0707687	7.10601	1.27667	0.899395	3.68091	5.07673	0.0804281	2.23685	5.55955	5.00134	5.44372	0.968835	0.548043	0.447223	0.100305	0.0425132	0.454187	7.84034	3.24556	6.03595	1.53048	2.07016	1.16096	4.97029	12.7739	5.30745	1.32863	1.36001	0.484571	0.0482966	0.0377895
	Δppc-WISH159	30018.5		1.92638	4.15234	3.98081	2.25161	0.406483	2.0023	1.95516	0.904376	0.724686	3.58069	2.04034	1.0331	0.809701	0.962173	1.76058	3.77867	1.44381	0.348252	0.350017	2.06516	0.6484	1.00218	0.467012	0.764295	8.72009	1.05578	0.576045	1.27641	0.953279	1.78557	0.467279	10.3162	2.3319	0.565818	0.5413	0.168463	0.033979	0.116362	0.412912	3.78706	0.67515	1.025	1.47176	0.887453	0.7028	0.22223
	ΔkdgK-WISH6	48944.5		0.730828	0.989876	0.102769	2.12755	0.399943	1.6843	1.88714	1.07841	0.725618	0.377775	1.9914	0.977597	0.458744	0.104465	0.0689965	0.0629489	1.55766	0.270531	0.430099	1.38996	0.823259	0.901736	0.502937	0.640848	0.714421	0.991858	0.532624	1.32456	0.506186	0.133682	0.279398	0.0245789	2.10939	0.277253	0.406746	0.111003	0.103321	0.139117	1.30327	0.403069	0.361655	0.553341	0.471473	0.140996	0.0192872	0.147065
	ΔackA-WISH165	4429		LOD	LOD	LOD	0.0413186	LOD	0.0973132	0.0365771	LOD	0.0541883	LOD	0.0390607	0.00699932	LOD	LOD	LOD	LOD	0.0144502	0.00451569	0.0029352	0.00496726	LOD	LOD	LOD	0.0149018	LOD	0.00722511	LOD	LOD	LOD	LOD	LOD	LOD	0.00767668	LOD	LOD	LOD	LOD	LOD	LOD	LOD	LOD	LOD	LOD	LOD	LOD	LOD
	ΔadhE-WISH166	32054		0.0590566	0.286049	0.0350658	0.00436763	LOD	0.00748737	0.00935921	0.00162226	0.000499158	0.00137268	0.00180945	0.0389343	0.00137268	0.0792101	0.00218381	0.0169402	0.00396206	0.000530355	0.00277656	0.000904723	0.00552193	0.00336931	0.00177825	LOD	0.000779934	0.00773694	0.000374368	0.0150371	0.000686342	0.0407437	0.0705684	0.0354402	0.0557809	0.0011231	0.00293255	0.000686342	0.0225245	LOD	0.00046796	0.0012167	0.0794597	0.000998315	0.000717539	0.000499158	0.0147875	0.0331628
	ΔgntK-WISH7	40005.5		1.31929	0.661234	2.23124	2.06829	0.394171	1.43255	2.06429	0.571671	0.672708	0.375773	2.32688	1.48107	0.467536	0.243816	0.607042	1.61075	1.37029	0.201997	0.379973	0.888903	0.618465	1.26478	0.273837	0.614491	2.08396	0.904926	0.638987	2.09429	0.489933	0.167577	0.29401	0.122658	1.92594	0.21767	0.244091	0.0739398	0.0567672	0.073065	0.410319	0.813613	0.371424	0.804464	1.00019	0.566697	0.022047	0.127757
	Δeda-WISH215	9959.5		0.549927	1.36623	0.860585	0.346905	LOD	0.316381	0.324816	0.0157638	0.0462875	0.0524123	3.47226	0.540389	0.217682	0.205834	0.058035	0.164667	0.16788	0.0119484	0.0332346	0.0247	0.0937798	0.0112455	0.00843416	0.0202821	0.0660676	0.0263065	0.618907	0.0667704	0.106331	0.00281139	0.00190773	0.0181736	0.269692	0.0100407	0.00110447	LOD	LOD	0.00100407	0.00371505	0.0075305	0.00180732	0.00130529	LOD	0.00110447	0.00110447	0.00140569
	ΔpflB-WISH216	21329.5		0.00853278	0.00632926	0.0351626	0.00187534	LOD	LOD	0.0105488	LOD	0.00182845	LOD	0.00525094	0.00243794	LOD	0.000468834	0.000515718	0.00787642	0.00145339	LOD	0.000562601	LOD	0.000843902	0.00135962	LOD	0.00464146	LOD	0.00154715	LOD	0.000515718	LOD	0.0070794	0.000468834	0.0414918	0.00618861	LOD	LOD	0.00135962	LOD	LOD	LOD	0.000468834	0.0784829	LOD	LOD	0.0014065	0.0194097	0.0135024
	Δglk-WISH9	60252.5		4.02787	1.89584	3.23185	2.01733	0.362143	1.42293	2.90156	0.360184	0.916294	0.827966	2.57455	1.37619	0.570184	2.68933	1.50928	2.89937	1.42535	0.327654	0.448164	1.1395	0.827849	3.48849	0.15196	0.899647	2.08989	0.844645	0.705813	2.91787	0.546102	1.93418	4.27225	0.428464	1.4414	0.386855	0.490038	0.142334	0.578018	0.0381063	1.31153	1.0502	0.315389	1.94662	2.54054	1.35284	0.725829	2.21782
	ΔglpA-WISH10	46190.5		3.06141	3.09776	4.68105	1.88957	0.468473	1.98019	2.74065	0.752579	0.974356	0.764919	2.54654	1.33175	0.630065	0.97414	1.96891	4.52723	0.938505	0.263864	0.368561	1.48067	0.705578	2.11093	0.327751	0.70731	1.6175	0.812548	0.549572	1.88853	0.589645	0.407551	0.688215	0.520323	0.839199	0.326323	0.333034	0.127104	0.120631	0.0703391	0.58919	0.697763	0.589797	0.707873	1.13971	0.728613	0.442017	0.504606
	ΔptsG-WISH251	37426		2.31149	3.26094	2.94849	3.06661	0.716454	3.51633	2.83014	1.43716	1.53337	1.09157	2.49786	0.956234	0.689467	0.179474	0.997275	2.76524	1.99997	0.650724	0.553118	2.77481	1.52148	0.829557	0.597259	1.5315	2.48474	1.21832	0.727035	0.989473	0.719981	0.394592	0.0259178	2.40899	2.47499	0.768209	0.84615	0.330225	0.00838989	0.152781	1.62189	1.26471	0.641907	0.981056	1.1539	0.505718	0.162347	0.023807
	ΔpckA-WISH257	24037.5		2.22602	2.90667	0.984004	1.92025	0.183838	1.09625	1.40934	0.53117	0.446053	3.94126	0.806864	0.594155	0.282559	0.44027	0.140863	0.321539	0.724243	0.155382	0.105169	0.654394	0.499719	0.181633	0.289464	0.407447	13.2307	0.451212	0.228102	0.18155	0.188331	0.278274	0.478752	0.425751	0.745543	0.186251	0.130712	0.0511284	0.0101092	0.053791	0.271368	4.37516	0.0982215	0.125429	0.27611	0.213458	0.257473	0.205512
	ΔldhA-WISH266	34361.5		2.75212	3.41394	2.03949	2.85634	0.279557	2.72802	1.73854	2.0754	0.86658	0.179445	1.58579	0.938318	0.430336	0.626166	0.991779	2.13017	1.80333	0.300307	0.407898	2.93282	1.54909	1.11354	1.08665	0.781369	0.288666	0.971378	0.496602	1.54685	0.723164	0.701221	1.53299	0.163846	2.16588	0.497504	0.423614	0.163817	0.192541	0.289103	1.336	0.174265	0.78134	1.00316	1.71139	1.02577	0.346813	0.967333
	Control-ΔdcuABC-WISH26	67266		0.349776	1.06031	0.655279	0.640368	0.112048	0.817724	1.76223	0.064743	0.0664377	0.0928701	2.267	1.14956	0.203565	0.872848	0.0868641	0.208322	0.211266	0.0530729	0.0771564	0.183272	0.169476	0.098772	0.0182113	0.0235632	0.133619	0.118842	0.215815	0.641215	0.0461898	0.275801	0.00505456	1.84022	0.255627	0.0571611	0.0514227	0.0137811	0.00310707	0.00266108	0.00952933	0.0441233	0.0239943	0.0389944	0.0404365	0.009232	0.0817649	0.00385039
	Control-Δhyb-WISH27	93446.5		3.92388	2.55414	10.8379	3.66834	0.935348	4.07382	3.80183	0.653294	1.89455	0.385483	2.17926	1.55369	0.404424	3.87058	2.5422	10.2852	2.62349	0.739707	0.980861	3.12182	1.53078	2.38863	0.238447	1.43045	0.607578	1.41684	0.401824	2.25459	0.332276	3.03263	6.0009	2.44802	2.19891	0.683354	0.838779	0.296576	0.373947	0.0486161	1.34853	0.228526	0.442221	0.960625	1.74088	1.13989	1.45431	2.98793
	Control-ΔfrdA-WISH28	63869.5		0.487306	1.7318	0.811937	0.353565	0.077721	0.257275	0.527482	0.0171913	0.060561	0.220324	0.428906	0.548572	0.0313608	0.0935501	0.102866	0.194146	0.137217	0.0227025	0.0144983	0.0405358	0.07174	0.0303588	0.00471273	0.0228121	0.22106	0.0590736	0.0336311	0.0354316	0.0120871	0.0161579	0.00884616	0.0750906	0.114609	0.0218571	0.00923759	0.00554255	0.00220763	0.000876788	0.00217631	0.0610307	0.033177	0.0095977	0.00604357	0.00201974	0.0354942	0.00349149
	SES-SB300Wt-WISH113	73244.5		5.06819	2.62474	2.78116	2.40979	0.531862	2.31052	3.38749	1.20253	1.33659	1.16269	2.39989	1.56782	0.700339	3.20896	2.10089	2.5359	1.66056	0.424319	0.579566	1.78876	1.17939	3.87493	0.565435	1.13105	3.56334	1.11831	0.652172	3.0472	0.78552	2.32468	4.94074	1.44816	1.95806	0.458505	0.765709	0.216207	0.709282	0.15152	0.932739	1.64877	0.424045	2.26551	2.91354	1.52903	1.44008	2.52708
	SES-SB300Wt-WISH115	69695.5		3.0412	3.22798	2.83713	2.30945	0.491581	2.06623	2.22468	0.809866	0.833225	1.39348	2.32124	1.09331	0.594701	0.852968	1.1655	2.73807	1.56463	0.403871	0.534597	2.0205	1.27921	1.23882	0.461321	0.852494	3.76535	1.14322	0.693904	1.53158	0.704005	0.431061	0.756677	0.352117	2.41653	0.506919	0.609164	0.200443	0.0467606	0.110782	1.05409	1.75463	0.458667	1.11456	1.1791	0.509976	0.184158	0.418764
	SES-SB300Wt-WISH182	61314		2.79662	3.73019	2.02626	2.06431	0.535277	2.38355	2.36855	0.418094	0.89164	0.653293	2.13928	1.29517	0.514939	0.977004	2.26583	2.0387	1.55986	0.460384	0.495857	2.02965	0.926738	1.62124	0.163796	0.883811	1.43145	1.06661	0.645057	1.9832	0.61459	0.553544	1.18567	0.0763936	1.8721	0.545161	0.652836	0.210164	0.416234	0.0463189	0.437681	0.673533	0.425824	1.8629	1.94959	0.781844	0.313338	0.610693
	SES-SB300Wt-WISH194	60558		2.76069	5.43571	3.32115	2.41587	0.556921	2.60527	2.39311	1.28143	0.971036	1.29154	3.17629	1.09939	0.693897	0.669556	1.95608	3.12968	1.70306	0.497606	0.628918	2.67674	1.13556	1.37437	0.770782	0.981059	3.62796	1.54487	0.929654	1.33708	0.691502	1.32402	2.281	1.62639	2.58035	0.58856	0.709221	0.23551	1.052	0.204878	1.34595	1.68334	0.65126	1.27676	1.55664	0.758067	0.219195	1.13929
	SES-SB300Wt-WISH205	82354.5		3.64694	5.42059	4.09686	2.92966	0.65966	2.71451	3.07585	1.45158	1.2524	1.05714	3.08908	1.34187	0.606439	1.4754	2.61751	4.44051	2.15205	0.520943	0.650068	2.41964	1.37774	2.11494	0.821558	1.22019	2.606	1.59316	0.939572	1.72553	0.751337	1.44664	3.23647	0.159846	3.08242	0.614514	0.849037	0.244941	0.151297	0.208416	1.92532	1.08451	0.554469	1.45024	1.50191	0.675227	0.35227	1.91907
	SES-SB300Wt-WISH206	79266.5		3.45832	5.1004	2.29185	2.77533	0.754177	2.89665	2.59878	0.897277	0.993913	0.720481	2.73281	1.28467	0.615645	2.00847	2.05029	2.4401	1.95636	0.584219	0.64239	2.63256	1.58277	1.79021	0.524509	0.92353	2.3655	1.48991	0.815061	1.64916	0.694997	2.0505	2.04738	7.96995	2.27782	0.707424	0.851268	0.291939	0.540241	0.150808	2.41938	1.14404	0.475497	1.30982	1.9027	1.1196	1.60619	1.05781
	SES-SB300Wt-WISH207	75395		2.77877	3.9284	2.28093	2.35236	0.346933	2.13415	2.06653	0.972584	0.946243	1.90125	2.4792	1.03114	0.51461	0.593965	1.74136	2.33098	1.6169	0.273069	0.475681	2.17753	1.66118	1.16407	0.473957	0.893693	6.03045	1.31953	0.74302	1.28157	0.544254	2.24583	2.27363	8.64349	2.0565	0.346522	0.510021	0.165197	0.0418993	0.134492	1.05218	2.54933	0.851582	1.29681	1.30237	0.498587	0.576152	1.12125
	TS-SB300Wt-WISH208	89308		3.25747	4.60656	2.30388	2.88066	0.52422	2.59812	2.71951	0.844426	1.29459	0.403021	2.94481	1.29216	0.745891	1.36711	1.32948	2.4007	2.0929	0.434552	0.628264	2.40688	1.50329	1.37943	0.528945	1.25845	1.11269	2.4801	0.864906	1.60017	0.746596	0.673434	1.40648	0.247895	2.53248	0.481625	0.683836	0.207182	0.32015	0.140447	1.46837	0.469801	15.9615	1.44124	1.39381	0.494345	0.516426	0.721156
	TS-SB300Wt-WISH209	58234.5		2.77938	3.14425	2.0572	2.11002	0.502606	1.83403	2.0227	0.78687	0.653547	1.07934	1.79514	0.939958	0.433695	0.643175	1.0774	2.14722	1.47457	0.371773	0.439739	1.99435	1.14333	1.18529	0.45813	0.585117	3.58518	1.05647	0.566863	1.56217	0.60854	0.569714	1.18869	0.144193	1.84413	0.521512	0.528329	0.188617	0.217689	0.117868	0.87261	1.64832	0.452532	0.945591	1.33222	0.733414	0.501112	0.622775
	TS-SB300Wt-WISH210	19602		3.03602	3.88971	1.42792	1.8568	0.62713	2.39567	2.32696	1.39654	1.55734	0.648862	2.83043	1.33639	0.578104	0.864759	1.49923	1.42955	1.29767	0.453576	0.529844	2.32333	1.2059	1.60249	0.787981	1.60912	1.88175	1.44516	0.885369	1.45684	0.544536	0.757015	1.61836	0.0405061	1.5052	0.865983	0.757219	0.24671	0.1809	0.200541	1.41618	0.884757	0.622998	1.17809	1.1255	0.414754	0.154168	0.823742
	TS-SB300Wt-WISH212	7391.5		3.21112	3.66759	6.37516	2.52533	0.376919	1.78908	2.65278	1.66813	1.41473	1.21924	2.80958	1.07272	0.755598	1.47074	1.37428	6.00311	1.80816	0.369614	0.632077	1.89556	1.43381	1.47588	0.789556	1.27782	3.12711	1.31489	0.942299	0.910505	1.18041	16.2437	0.135696	113.307	1.75025	0.603802	0.578232	0.244605	0.0413989	0.188054	1.59508	1.19462	0.563215	1.29703	1.53852	0.618954	0.391937	0.0788744
	TS-SB300Wt-WISH213	1861		3.72273	2.8533	2.52499	1.6647	0.248254	0.578721	1.23375	LOD	0.315422	0.0338528	2.39119	1.52445	0.859753	40.7883	0.570661	2.72542	1.13165	0.357872	0.486298	0.818915	0.403009	0.753896	LOD	0.278882	0.191295	1.2273	0.721655	3.20097	0.651263	0.0811392	0.171951	0.0214938	2.47501	0.662547	0.622246	0.20043	LOD	LOD	0.0247179	0.0360021	0.480924	1.54003	1.10586	0.0494358	0.268673	0.0956475
	median (7 wild types)			3.0412	3.9284	2.78116	2.40979	0.535277	2.38355	2.39311	0.972584	0.971036	1.16269	2.4792	1.28467	0.606439	0.977004	2.05029	2.5359	1.66056	0.460384	0.579566	2.17753	1.27921	1.62124	0.524509	0.92353	3.56334	1.31953	0.74302	1.64916	0.694997	1.44664	2.27363	1.44816	2.27782	0.545161	0.709221	0.216207	0.416234	0.150808	1.05409	1.64877	0.475497	1.30982	1.55664	0.758067	0.35227	1.12125
calculation of the competitive fitness (mutant/wild type)	WISH			d1AZ739	d1AZ740	d1AZ741	d1AZ742	d1AZ743	d1AZ745	d1AZ747	d1AZ748	d1AZ749	d1AZ750	d1AZ752	d1AZ753	d1AZ754	d2AZ739	d2AZ740	d2AZ741	d2AZ742	d2AZ743	d2AZ744	d2AZ745	d2AZ746	d2AZ747	d2AZ748	d2AZ749	d2AZ750	d2AZ751	d2AZ752	d2AZ753	d2AZ754	d3AZ739	d3AZ740	d3AZ741	d3AZ742	d3AZ743	d3AZ744	d3AZ746	d3AZ747	d3AZ748	d3AZ749	d3AZ750	d3AZ751	d3AZ752	d3AZ753	d3AZ754	d4AZ739	d4AZ740
	ΔfruK-WISH55			0.437317	1.50715	2.05425	1.49506	1.10792	1.88734	0.855175	0.65302	1.25976	0.769788	0.976444	0.6813	0.815202	0.0713952	0.283486	0.758154	0.939411	0.377157	0.495169	0.0356583	0.222841	0.04368	0.236262	0.479063	0.246029	0.443107	0.438404	0.0452419	0.246526	0.00367272	0.00290435	0.00648163	0.478558	0.31108	0.121219	0.162189	0.00461959	0.127335	0.339416	0.164699	0.299457	0.0052153	0.0146442	0.0181226	0.029734	0.00859704
	ΔsrlD-WISH12			0.0568567	0.112637	0.768041	0.523707	0.312825	0.271429	0.43199	1.00746	1.46664	0.798706	0.3596	0.549719	0.955992	0.575642	0.135816	0.948973	1.02998	0.423134	0.584414	0.456031	0.678876	1.07731	1.16927	1.42959	0.898797	0.927355	0.395439	0.982603	1.04775	0.0350369	0.0134286	0.134057	0.87349	0.380753	0.149649	0.247725	0.491021	1.10945	2.46693	0.875298	1.11645	0.090445	0.815912	1.4091	0.539098	0.0175571
	ΔidnD-WISH13			0.522909	0.624171	1.16188	0.488105	0.657552	0.553295	0.738017	0.290049	0.356072	0.0504462	0.493551	0.493968	0.368536	0.513865	0.34299	0.959125	0.546556	0.366363	0.320224	0.406325	0.263265	0.489783	0.423753	0.345914	0.0237608	0.308467	0.53329	0.486304	0.351691	0.118652	0.0997107	0.258671	0.683949	0.474355	0.379362	0.353596	0.179228	0.299871	0.345047	0.0337363	0.348454	0.415645	0.535037	0.466776	0.720318	0.105583
	ΔglxK-WISH102			2.0834	0.788644	1.27793	1.20158	1.10871	1.08371	1.32686	0.953972	1.26114	0.222806	1.15717	1.4641	0.944255	4.081	1.5148	1.43855	1.20134	1.06454	1.06734	1.133	1.02737	2.82177	0.958178	1.17049	0.230718	0.917701	1.21221	2.24061	1.11231	2.02099	2.92318	0.632678	1.09765	0.994103	0.993975	1.10751	1.18882	0.850987	0.976255	0.208543	0.987521	1.8535	2.13457	2.44262	4.45798	2.87291
	ΔdgoK-WISH15			0.358354	0.286953	0.350511	0.434089	0.577367	0.345127	0.641791	0.545962	0.83251	0.124915	0.722173	0.481035	0.345417	0.276272	0.199352	0.305989	0.430554	0.324619	0.346754	0.196974	0.514977	0.342583	0.384335	0.565949	0.0879317	0.394501	0.521071	0.31392	0.25828	0.0190006	0.0208576	0.0259679	0.507264	0.347829	0.194137	0.214448	0.0177792	0.165796	0.220011	0.0670003	0.450102	0.265339	0.212099	0.173039	0.491891	0.0288246
	ΔuxaC-WISH16			0.411569	0.786972	1.92146	0.81502	1.05327	0.780646	1.08747	1.14245	1.19249	2.37248	0.789066	0.993357	0.881637	0.511986	0.401994	1.7615	0.832157	0.786274	0.81654	0.987972	0.734562	0.573502	1.28035	1.14392	2.53403	0.684623	0.828397	0.838427	1.21155	0.057052	0.0303685	0.20725	0.764214	0.897447	0.78373	0.757218	0.351555	1.17748	1.18938	2.14074	0.816087	0.428004	0.692413	0.91324	0.651289	0.0403796
	ΔgalK-WISH17			0.38633	0.568111	0.749021	0.854314	0.89489	0.841738	0.832421	0.761704	0.827459	0.656418	0.875349	0.769268	0.969071	0.178722	0.14108	0.22348	0.836933	0.694497	0.75872	0.400931	0.664722	0.336805	0.709167	0.831047	0.507873	0.803139	0.822756	0.380777	0.685291	0.159169	0.193752	0.111561	0.894706	0.61307	0.511405	0.393517	0.112097	0.567584	1.10588	0.45699	0.763281	0.502991	0.523801	0.600654	1.22432	0.182159
	Δpgl-WISH19			0.469532	1.04652	1.37484	0.735117	1.64718	0.856319	0.897147	0.86925	1.01115	1.15663	0.664363	0.67818	0.699313	0.245558	0.654498	1.14243	1.01188	1.14631	0.803049	0.412873	1.11701	0.162185	0.91938	0.999651	0.891764	0.736702	0.697952	0.299381	0.421673	0.0283341	0.0149504	0.105242	0.777568	1.10899	0.862481	0.912616	0.0231773	0.723492	0.881617	0.828226	0.687431	0.123774	0.176481	0.162421	0.162965	0.0413836
	ΔrhaB-WISH60			1.01003	1.10466	1.08988	1.05909	1.30971	1.11056	1.0112	0.401513	1.28644	0.302576	0.912132	0.891313	1.05418	0.649081	0.6593	0.957229	1.08147	0.930579	0.925863	0.894374	1.18601	0.661488	0.288407	1.18727	0.203401	1.02494	0.820334	0.803097	0.954365	0.468975	0.243744	1.9163	1.10932	0.877182	0.878392	1.07308	0.137106	0.271401	0.683674	0.226219	1.07337	0.797477	0.667123	0.645651	1.97736	0.27398
	ΔmalQ-WISH21			0.880654	0.972877	0.326295	0.924584	0.814615	0.963452	0.8564	0.311726	1.1822	0.233139	0.789892	0.727101	1.11195	0.535877	2.02187	1.14604	0.797706	0.701224	0.68306	1.25004	1.07657	1.4806	0.169804	1.23887	0.197684	0.783536	0.858712	3.81648	2.39738	1.13619	1.52825	0.400029	1.15449	1.11078	1.12552	1.17533	0.319117	0.202118	3.02653	0.250276	1.03176	0.943517	2.28758	3.64396	8.02121	2.51425
	Control-SB300Wt-WISH2			0.727234	0.999138	1.38944	1.14431	1.10848	0.905723	1.43252	0.916268	1.21937	0.110643	1.07423	1.18712	0.986188	0.265785	0.553064	1.48266	1.24591	0.966762	0.963934	0.845467	0.966793	1.00269	0.924896	1.21595	0.0869548	0.965806	0.98808	1.03202	0.909225	0.214394	0.132157	0.732452	1.56243	1.30682	0.998078	0.972973	0.26939	0.946498	3.13829	0.123542	2.64666	1.03919	1.34845	1.72384	1.04115	0.183925
	ΔnagZ-WISH61			1.31433	0.944501	1.13428	1.06702	0.850366	1.16837	1.0458	0.59312	1.0751	0.354838	1.10273	1.07416	0.856177	1.28697	1.05515	1.23437	1.10925	0.701134	0.873467	1.4016	0.968041	1.91995	0.58854	1.07766	0.294579	1.11011	1.01596	1.51488	0.982793	1.16556	1.09519	2.74665	1.3863	0.881025	0.802642	0.851387	0.657896	0.527804	1.59736	0.346038	1.7708	1.42852	1.09651	0.81199	1.87034	1.1055
	ΔxylB-WISH31			1.14493	0.869483	1.13183	1.1346	1.35832	1.16983	1.25324	0.960223	1.67903	0.916757	1.05498	1.37262	1.22449	1.09729	0.905497	1.12682	1.09958	1.04975	1.15672	1.32794	1.19375	2.05538	0.624369	1.64123	0.744392	1.0469	0.963484	1.44278	1.4469	1.48132	1.84939	0.818112	1.4044	1.34628	1.12709	1.23304	1.02274	0.743757	5.15896	0.682297	1.43435	2.36877	2.97669	3.5517	74.076	1.93475
	ΔmanA-WISH32			0.00085191	0.000493093	0.00054849	0.284034	0.0438781	0.271121	0.243316	0.402293	0.336656	0.345678	0.111242	0.175757	0.179432	0.000991332	0.0666542	0.000658827	0.269538	0.0411284	0.0113637	0.05502	0.0415668	0.189287	0.128243	0.0707107	0.224613	0.126597	0.0289054	0.00697407	0.0102777	0.000920574	0.000713528	0.00209001	0.177873	0.0681327	0.0444513	0.0441246	0.0077951	0.0375705	0.00362941	0.0886873	0.187088	0.000591552	0.00135328	0.00341768	0.00302435	0.00248341
	ΔgudD-WISH33			1.35924	1.28838	1.03135	0.849543	0.550063	0.750624	1.11324	1.16256	0.777186	0.3722	0.539615	0.781065	0.721525	1.21809	1.72111	1.16589	0.755477	0.651691	0.558258	0.834968	0.641899	2.37083	0.908023	0.746622	0.297418	0.57064	0.539829	1.25034	1.13691	4.57644	6.67335	2.64485	0.845235	0.86434	0.540871	0.528772	1.15647	1.02843	4.48944	0.302806	0.809226	1.04705	2.25901	3.18978	4.97367	7.31942
	ΔgarK-WISH34			1.1295	1.61521	0.664718	1.6245	2.3587	1.20205	1.89381	1.29723	1.64973	0.366484	1.95961	1.97866	2.35462	1.17488	0.768337	0.761407	1.36423	2.40784	1.83358	1.4903	1.88261	1.47638	1.39382	1.53537	0.315672	1.6006	2.06096	1.58084	3.54561	0.640904	0.643843	1.1716	1.34863	1.89091	3.2278	3.49102	0.408679	1.25716	2.39313	0.357674	1.77447	2.73856	3.01377	3.25153	1.68873	0.791247
	ΔglpD-WISH62			4.02444	0.779336	1.5437	1.11519	1.282	1.5453	0.670171	1.70046	1.12157	0.53358	0.635546	1.36967	1.17839	20.2193	10.3182	6.96746	0.945187	1.70969	0.863368	8.91936	1.19656	17.0093	1.7466	1.09089	0.596027	0.882209	1.03015	41.5525	9.38649	22.7895	30.9391	17.776	1.16266	3.16904	5.45641	5.49036	20.9878	2.55999	2.11944	1.25244	2.43661	4.63015	37.338	64.8652	167.95	102.613
	ΔaraB-WISH38			0.824325	0.509685	0.217339	0.624692	0.716441	0.667844	1.0217	0.667204	0.654427	1.35439	0.92341	0.739477	0.790843	0.657892	0.271204	0.048604	0.655644	0.416272	0.653757	0.486422	0.587357	1.0385	0.804641	0.625934	1.17694	0.64317	0.785198	0.909098	0.645637	0.292211	0.380465	0.0853583	0.573601	0.500015	0.432192	0.435358	0.269724	0.428416	0.624682	1.19486	0.763454	0.753052	0.654649	0.564441	1.14289	0.422128
	ΔnagB-WISH63			1.59789	1.08907	1.16347	0.886642	0.699057	0.796062	0.887476	0.501832	0.780361	1.10591	1.00046	1.02935	1.13197	1.097	0.997647	1.69	0.860187	0.453183	0.670863	0.948019	0.445104	1.35738	0.160079	0.502436	0.49431	0.469903	1.05503	1.68079	2.71423	0.940748	0.991713	1.50624	0.664242	0.375495	0.257849	0.239995	0.231067	0.0984187	0.0185725	0.207426	0.341297	1.46821	2.44997	3.35929	0.342249	1.28311
	ΔpfkB-WISH40			2.26691	1.13125	1.6123	1.46784	1.46661	1.35813	1.63009	1.12217	1.60242	0.805819	1.26563	1.80143	1.21928	5.0634	2.74721	1.64409	1.4386	1.35699	1.11139	2.66229	1.17561	7.54283	0.965161	1.5245	0.796357	1.15595	1.36546	3.40239	2.2532	4.18846	4.75895	6.43805	1.67344	1.51208	1.58062	1.60232	7.32668	1.03153	0.662715	0.804385	2.06347	2.71051	5.13417	7.38063	13.7038	5.63348
	ΔchbF-WISH103			0.772038	0.768155	1.24163	0.930292	1.18207	0.693221	1.13749	0.800474	1.22122	0.709459	1.00546	0.739465	1.31262	0.77255	0.638349	1.21281	1.26469	0.865801	0.93318	0.708736	1.2541	0.590611	0.615168	1.3008	0.684732	1.00151	0.987807	0.682881	1.37497	0.44754	0.098071	2.40469	21.2945	0.851071	0.940828	0.833444	0.0504649	0.623029	2.44854	0.704007	1.62101	0.536625	0.751953	0.847093	0.263829	0.0849879
	ΔgatD-WISH3			0.97076	0.924436	0.802704	0.797916	1.06592	0.813124	1.1152	0.77094	0.977578	0.612108	1.09167	0.856581	0.874227	0.661986	0.612896	0.837516	0.753559	0.818044	0.956167	0.96636	0.900673	1.15914	0.67716	0.976211	0.506628	0.887676	1.08266	0.955922	1.02634	0.433659	0.542836	0.199539	0.656232	0.983394	0.711952	0.846097	0.461305	0.673002	0.585958	0.451926	0.940359	1.51454	1.36815	1.2738	2.52959	0.69818
	ΔnagK-WISH42			1.03464	0.629909	1.37484	1.28339	1.62058	1.05529	1.36559	0.861759	1.43711	0.245266	1.1256	0.939587	1.29155	1.02236	0.824529	1.32109	1.29657	1.29007	0.986688	0.85724	1.20288	1.02066	0.66132	1.4895	0.204042	1.19653	1.08496	0.835821	0.960618	0.817301	0.137257	4.71668	1.07897	1.28579	1.37102	1.2699	0.632823	0.59833	1.88786	0.211327	1.23433	0.827771	10.0508	18.6117	0.867289	0.164331
	Δpgm-WISH46			0.000343494	0.000411744	0.0111714	0.0019717	LOD	0.00265788	0.000197137	0.0118842	0.0143323	0.00139116	0.00103301	0.0174959	0.00327844	0.000482874	0.000197228	0.00224572	0.000426154	0.00204946	0.00110472	LOD	0.000816625	0.000311777	LOD	0.00259065	LOD	0.000383066	LOD	0.000817334	0.000581835	LOD	0.00025196	0.000279232	0.000340259	0.000679939	0.000570166	LOD	0.00161918	LOD	0.000351657	0.000286135	LOD	LOD	0.000259774	0.000711237	LOD	0.000510913
	Δpgi-WISH47			LOD	0.0352154	0.0527534	LOD	0.00842323	LOD	0.0336931	LOD	LOD	LOD	LOD	0.0223902	LOD	LOD	0.07444	0.0307511	LOD	LOD	LOD	LOD	LOD	LOD	LOD	LOD	LOD	LOD	LOD	LOD	LOD	LOD	LOD	LOD	LOD	LOD	LOD	LOD	LOD	LOD	LOD	LOD	0.189852	LOD	LOD	LOD	LOD	LOD
	Δmak-WISH49			0.954855	1.0537	0.996127	0.806444	0.713952	0.717495	0.935877	0.767827	0.594108	0.0700104	0.78594	0.774651	0.733509	1.00759	0.69378	1.08097	0.816548	0.583831	0.870532	0.865334	0.882314	0.808997	0.679893	0.570851	0.0446674	0.82083	0.786027	0.978551	0.781679	0.516093	0.701693	0.0755466	0.713631	0.682267	0.64075	0.603908	2.37636	0.709597	0.785383	0.0476687	1.28192	1.01805	0.975392	0.919907	0.82966	0.676629
	ΔnanK-WISH50			0.641669	0.802856	0.866684	0.58733	1.10887	0.895964	1.22774	0.412093	0.879275	1.37412	0.642186	0.88287	0.95504	0.961272	0.50086	0.917891	0.818434	0.801119	0.814788	0.856138	0.878119	0.87929	0.578862	0.8984	1.50042	0.701594	0.756111	0.80446	0.971812	0.166499	0.181083	0.155416	0.793003	0.878862	0.920832	0.915758	0.0695271	0.480488	1.27415	1.51271	0.911792	0.795909	0.773406	0.593944	2.72855	0.16528
	ΔpfkA-WISH51			0.059155	0.0817352	0.048832	0.00355848	0.0140405	0.0011855	0.00708456	0.0252402	0.011943	0.0287416	0.00151177	0.00779008	0.000550077	0.0320753	0.0220319	0.0280735	0.00460863	0.007118	0.00402908	0.000486622	0.00550701	0.000532557	0.00965225	0.00429203	0.0151219	0.0260244	0.000316915	0.0018681	0.00118585	0.0014514	0.000388379	0.00865855	0.00277395	0.00313153	0.000802377	LOD	0.0831616	0.00377343	0.000614328	0.0172334	0.0470456	0.000179776	0.000895019	0.00245911	0.0880124	0.00117255
	ΔglpK-WISH52			1.45823	0.435725	0.774175	0.0955203	0.477657	0.205327	1.05806	0.154353	0.341499	0.0128458	0.449058	0.887103	0.10029	3.56717	2.74054	0.764759	0.0883542	0.548495	0.894119	0.225167	0.526876	3.07638	0.0535077	0.32217	0.0425096	0.263311	0.53077	1.98316	0.176171	0.795776	0.939202	0.540863	0.0644571	0.420957	0.662146	0.733379	3.26552	0.0932803	0.189408	0.0538469	0.143321	0.766167	0.539655	0.275971	4.53714	1.08287
	ΔtreC-WISH109			0.861167	1.15554	1.09963	0.818497	0.765265	0.70085	0.988851	0.931782	1.00694	0.764942	0.858627	0.716979	0.792738	0.576286	0.800646	1.14786	0.771655	0.623907	0.798771	0.636961	0.760818	0.692191	0.905851	0.896686	0.567473	0.683769	0.812842	0.546217	0.651867	0.449603	0.600664	0.145356	0.844837	0.658139	0.690906	0.672339	0.912946	0.793366	0.999197	0.544604	0.847819	0.777363	0.781538	0.798004	0.790192	0.597611
	ΔfucK-WISH4			1.09087	0.875259	1.27133	0.959096	1.08283	1.02172	1.08294	1.29778	0.966267	0.234739	1.33458	1.16645	1.22601	1.14585	0.746685	1.42856	1.06604	0.91099	0.945954	0.968608	1.39137	1.06226	1.2819	0.993608	0.229107	1.04754	1.29287	1.28549	1.14431	0.863255	0.857845	1.58301	0.781544	0.991205	1.00569	1.02994	0.3405	1.11607	1.55015	0.213443	1.31529	1.28345	1.18266	1.12805	2.67473	0.897615
	Δfbp-WISH176			0.565635	0.165641	0.354234	0.650468	0.355596	0.368029	0.417584	0.897615	0.220481	0.535232	0.353722	0.453403	0.315026	0.590159	0.434144	0.22654	0.521698	0.246119	0.301784	0.455281	0.163947	0.453072	0.573265	0.231355	0.378342	0.255199	0.289522	0.353292	0.214067	1.74571	2.22996	0.122043	0.384946	0.134372	0.233826	0.225461	0.0571945	0.415587	0.35475	0.320471	0.821607	0.031446	0.065231	0.0866636	0.0511829	1.15023
	ΔtktA-WISH135			0.00562422	0.0109939	0.00161439	0.0275929	LOD	0.0228735	0.0164984	0.0555441	0.00543116	0.0028809	0.0141145	0.0281818	0.0205658	0.000802403	LOD	0.00103984	0.032489	0.0100621	0.0097145	0.000785494	0.00289707	0.000527507	0.0279905	LOD	0.00110002	0.0348366	0.00728969	0.00211753	0.00235853	LOD	LOD	0.000639767	0.0173022	0.00366041	LOD	0.00527406	LOD	0.0184305	LOD	LOD	LOD	LOD	LOD	LOD	LOD	LOD
	ΔmurQ-WISH5			1.21917	1.07943	0.867101	0.967417	1.35909	1.03559	1.34707	0.687151	1.24775	0.783186	0.995099	1.31486	0.974427	0.937221	0.885259	0.980346	0.997093	1.02025	0.84193	1.20877	0.710602	1.54579	0.598722	1.23437	0.795758	1.06686	0.975961	2.73192	1.10577	0.483598	0.656661	0.163588	0.994762	1.05287	0.963028	1.06995	0.494109	0.564689	1.6519	0.705591	1.25248	0.883355	1.02058	1.07531	9.61179	0.67493
	Δedd-WISH157			0.00849231	0.00476082	0.006919	2.17561	0.270482	0.78307	0.217651	0.734254	2.08062	0.236696	0.572023	0.202252	0.816399	0.0119188	0.00557684	0.0105014	2.01408	1.07715	1.07868	0.685274	2.42699	0.0196882	1.67554	3.13148	0.600176	3.07902	1.4899	1.08136	0.472363	0.0246434	0.00616666	0.119202	1.43369	2.44887	0.766007	0.786474	0.466027	2.94338	1.58522	3.12306	6.72237	0.0348913	0.029226	0.0219444	0.0623664	0.0121601
	ΔtktB-WISH158			0.0269241	0.0148852	0.0210829	4.59674	1.10466	1.45577	0.920455	2.00371	3.90041	0.412097	0.450139	0.20187	0.968452	0.0359693	0.0159502	0.0279067	4.27928	2.77305	1.55184	1.69041	3.96865	0.0496088	4.26466	6.01989	1.40356	4.1255	1.30392	0.332317	0.643489	0.0693365	0.0186984	0.31363	3.44203	5.95341	8.51067	7.07875	4.97354	7.69827	4.71526	7.74755	11.1619	1.01436	0.873683	0.63922	0.137101	0.0337028
	Δppc-WISH159			0.633427	1.057	1.43135	0.934359	0.759387	0.840049	0.816996	0.929869	0.746302	3.07965	0.822985	0.804175	1.33517	0.984821	0.8587	1.49007	0.869471	0.756437	0.603931	0.948395	0.506876	0.618156	0.890379	0.82758	2.44717	0.80012	0.775275	0.773978	1.37163	1.23429	0.205521	7.12367	1.02374	1.03789	0.763231	0.779172	0.0816344	0.771589	0.391725	2.29691	1.41988	0.78255	0.945472	1.17068	1.99506	0.198197
	ΔkdgK-WISH6			0.240309	0.251979	0.036952	0.882878	0.747169	0.706633	0.788571	1.1088	0.747261	0.324913	0.803244	0.760974	0.756455	0.106924	0.0336521	0.024823	0.938033	0.58762	0.742106	0.63832	0.64357	0.5562	0.958872	0.693912	0.200492	0.751675	0.716836	0.803174	0.728327	0.0924089	0.122887	0.0169724	0.926055	0.508571	0.573512	0.513411	0.248228	0.922478	1.2364	0.244467	0.760582	0.422455	0.302879	0.185995	0.0547511	0.131161
	ΔackA-WISH165			LOD	LOD	LOD	0.0171461	LOD	0.040827	0.0152843	LOD	0.0558046	LOD	0.0157554	0.00544836	LOD	LOD	LOD	LOD	0.008702	0.00980853	0.00506448	0.00228114	LOD	LOD	LOD	0.0161357	LOD	0.00547551	LOD	LOD	LOD	LOD	LOD	LOD	0.00337018	LOD	LOD	LOD	LOD	LOD	LOD	LOD	LOD	LOD	LOD	LOD	LOD	LOD
	ΔadhE-WISH166			0.0194188	0.0728155	0.0126083	0.00181245	LOD	0.00314127	0.0039109	0.00166799	0.000514046	0.00118061	0.000729852	0.0303069	0.00226351	0.0810745	0.00106513	0.00668013	0.00238598	0.00115198	0.00479077	0.000415481	0.00431668	0.00207823	0.00339031	LOD	0.000218877	0.00586341	0.000503847	0.00911806	0.000987546	0.0281645	0.0310378	0.0244725	0.0244887	0.00206013	0.00413489	0.00317446	0.0541149	LOD	0.000443949	0.000737944	0.167109	0.000762176	0.000460954	0.000658461	0.0419779	0.0295765
	ΔgntK-WISH7			0.433807	0.168321	0.802269	0.858286	0.736386	0.601016	0.862597	0.587786	0.692773	0.323192	0.938562	1.15288	0.770952	0.249555	0.296077	0.635179	0.825195	0.438758	0.655616	0.408216	0.483475	0.780127	0.522083	0.665371	0.584834	0.685794	0.859986	1.26991	0.704942	0.115839	0.129313	0.0846991	0.845516	0.399277	0.344168	0.341986	0.136383	0.484491	0.389265	0.493468	0.781127	0.614178	0.64253	0.747556	0.0625855	0.113941
	Δeda-WISH215			0.180826	0.347783	0.309433	0.143956	LOD	0.132735	0.135729	0.0162082	0.0476681	0.0450783	1.40056	0.420645	0.35895	0.210678	0.0283058	0.0649342	0.101098	0.0259531	0.057344	0.0113431	0.0733109	0.00693636	0.0160801	0.0219615	0.0185409	0.0199363	0.832961	0.0404876	0.152994	0.0019434	0.000839068	0.0125494	0.118399	0.0184178	0.0015573	LOD	LOD	0.00665792	0.00352443	0.00456736	0.0038009	0.000996537	LOD	0.00145696	0.0031353	0.00125368
	ΔpflB-WISH216			0.00280573	0.00161115	0.0126431	0.000778215	LOD	LOD	0.00440797	LOD	0.00188299	LOD	0.002118	0.00189772	LOD	0.00047987	0.000251534	0.00310596	0.000875238	LOD	0.000970729	LOD	0.000659707	0.000838627	LOD	0.00502578	LOD	0.0011725	LOD	0.000312716	LOD	0.0048937	0.000206206	0.0286513	0.0027169	LOD	LOD	0.0062885	LOD	LOD	LOD	0.000284355	0.165054	LOD	LOD	0.00185538	0.0550991	0.0120422
	Δglk-WISH9			1.32443	0.482598	1.16205	0.837137	0.676551	0.596979	1.21246	0.370337	0.943625	0.712109	1.03846	1.07124	0.940216	2.75263	0.736132	1.14333	0.858355	0.711698	0.773276	0.523301	0.647158	2.15173	0.289719	0.97414	0.586497	0.640111	0.949925	1.76931	0.785761	1.33702	1.87905	0.295867	0.632798	0.709617	0.690952	0.658323	1.38868	0.252681	1.24424	0.63696	0.663283	1.48618	1.63207	1.78459	2.06043	1.97798
	ΔglpA-WISH10			1.00664	0.788554	1.68313	0.78412	0.875197	0.830774	1.14522	0.773793	1.00342	0.657885	1.02716	1.03665	1.03896	0.997069	0.960311	1.78525	0.565173	0.573138	0.635926	0.679977	0.551574	1.30204	0.624873	0.765876	0.453927	0.615786	0.739646	1.14515	0.848414	0.281723	0.302695	0.359299	0.368421	0.59858	0.469577	0.58788	0.289815	0.466416	0.558959	0.423203	1.24038	0.540434	0.732163	0.961146	1.25477	0.450037
	ΔptsG-WISH251			0.76006	0.830093	1.06016	1.27256	1.33847	1.47525	1.18262	1.47767	1.57911	0.938825	1.00753	0.744344	1.13691	0.183699	0.486408	1.09044	1.2044	1.41344	0.954367	1.27429	1.18939	0.511679	1.1387	1.65831	0.697308	0.923301	0.978486	0.599986	1.03595	0.272765	0.0113993	1.66348	1.08656	1.40914	1.19307	1.52735	0.0201566	1.01309	1.53867	0.767064	1.34997	0.748999	0.741279	0.667115	0.46086	0.0212324
	ΔpckA-WISH257			0.731955	0.73991	0.35381	0.796853	0.343444	0.459921	0.588915	0.546143	0.459358	3.38976	0.325454	0.462498	0.46593	0.450633	0.0687042	0.126795	0.436144	0.337505	0.181462	0.300521	0.390648	0.112033	0.551877	0.441184	3.71302	0.341949	0.306993	0.110086	0.270981	0.192359	0.210568	0.293994	0.327305	0.341643	0.184304	0.236479	0.0242873	0.356686	0.257444	2.6536	0.206566	0.0957604	0.177376	0.281582	0.730896	0.183288
	ΔldhA-WISH266			0.904945	0.869039	0.733323	1.1853	0.522266	1.14452	0.726479	2.13391	0.892429	0.154335	0.639637	0.730398	0.709612	0.640904	0.483727	0.840006	1.08597	0.652296	0.7038	1.34685	1.21098	0.686844	2.07175	0.846067	0.08101	0.736154	0.668356	0.937962	1.04053	0.484725	0.674251	0.113141	0.950857	0.912583	0.597294	0.757685	0.462578	1.91703	1.26745	0.105694	1.64321	0.765873	1.09941	1.35314	0.984508	0.862723
	Control-ΔdcuABC-WISH26			0.115012	0.269909	0.235613	0.265736	0.209326	0.34307	0.736375	0.066568	0.0684194	0.0798749	0.914409	0.894828	0.335672	0.893393	0.0423668	0.0821491	0.127225	0.11528	0.133128	0.0841652	0.132485	0.0609236	0.0347206	0.0255142	0.0374982	0.0900636	0.290456	0.388814	0.0664603	0.19065	0.00222313	1.27072	0.112224	0.104852	0.0725059	0.0637402	0.0074647	0.0176455	0.00904038	0.0267614	0.0504615	0.0297708	0.0259768	0.0121784	0.232109	0.003434
	Control-Δhyb-WISH27			1.29024	0.650171	3.89691	1.52227	1.74741	1.70914	1.58866	0.671709	1.95106	0.331542	0.879018	1.20941	0.666883	3.96168	1.23993	4.05585	1.57988	1.60672	1.69241	1.43365	1.19666	1.47333	0.454609	1.5489	0.170508	1.07375	0.540798	1.36712	0.478096	2.09633	2.63935	1.69043	0.965354	1.25349	1.18268	1.37172	0.898404	0.322371	1.27933	0.138605	0.930018	0.733401	1.11836	1.50368	4.12839	2.66481
	Control-ΔfrdA-WISH28			0.160235	0.44084	0.291941	0.14672	0.145198	0.107938	0.220417	0.0176759	0.0623674	0.189494	0.173002	0.427015	0.051713	0.0957521	0.0501715	0.0765589	0.0826331	0.0493122	0.0250158	0.0186155	0.0560816	0.0187256	0.00898504	0.024701	0.0620374	0.0447686	0.0452627	0.0214847	0.0173916	0.0111693	0.00389077	0.0518523	0.050315	0.0400929	0.013025	0.0256354	0.00530381	0.00581395	0.00206465	0.037016	0.0697733	0.00732748	0.00388245	0.00266433	0.100759	0.00311392
[truncated: 88 more columns]
