# Supplementary material for: Interplay between chemotaxis, quorum sensing, and metabolism regulates Escherichia coli-Salmonella Typhimurium interactions in vivo
Source: PLoS Pathog. 2025 May 2;21(5):e1013156. doi: 10.1371/journal.ppat.1013156 (PMC12074654; doi:10.1371/journal.ppat.1013156)
Supplement: S5 Table — (XLSX) [file ppat.1013156.s012.xlsx]

## Sheet: S5_Table
Identifier	Genotype	Reference
pKD4	λ Red Recombineering vector. A FRT-kan-FRT was inserted into the pANTSγ backbone.	Datsenko et al, 2000
pKD46	λ Red-expression under control of arabinose-inducible promoter, temperature-sensitive, AmpR	Datsenko et al, 2000
pSIM5	CamR, λ red recombinase under control of the native λ phage pL promoter, induced by heat shock	Datsenko et al, 2000
pCP20	AmpR, flp Rekombinase	Cherepanov et al, 1995
