# Supplementary material for: Interplay between chemotaxis, quorum sensing, and metabolism regulates Escherichia coli-Salmonella Typhimurium interactions in vivo
Source: PLoS Pathog. 2025 May 2;21(5):e1013156. doi: 10.1371/journal.ppat.1013156 (PMC12074654; doi:10.1371/journal.ppat.1013156)
Supplement: S6 Table — (XLSX) [file ppat.1013156.s013.xlsx]

## Sheet: S6_Table
Name	Sequecnce	Reference
WISH int fwd	CTA CGT ACA CCA TGT CCC GCG TCG GTC AAC TTC CTG TGA AAA ATC GAA CAT ATC CCT TCC ACA GGA AAC AGC TAT GAC CAT	Daniel et al, 2024
WISH int rev	CCG CAG GTT CAG TCG GTA AAA GAT GAA ATG GTT GGC CTG ATG AAT ACC GTT CAG GCA TAA AGT ATA TAT GAG TAA ACT TGG TCT GAC AG	Daniel et al, 2024
WISH_Illumina_fwd	TCGTCGGCAGCGTCAGATGTGTATAAGAGACAGTATGAGGAGAGTAGGAGGCAATGG	Daniel et al, 2024
WISH_Illumina_rev	GTCTCGTGGGCTCGGAGATGTGTATAAGAGACAGGGTAAGTGGGCGTGTAGATAAAGG	Daniel et al, 2024
WISH ver_fwd	GCA AAA TCC ATA TCC GAG ATC G	Daniel et al, 2024
WISH ver_rev	GCT CAA TCA GCA TAA TTT GCA G	Daniel et al, 2024
WISH_seq_fwd	CCA CCA TCG CAG ACT TAT CAT CA	Daniel et al, 2024
WISH_seq_rev	GGG CGA CAC GGA AAT GTT GAA	Daniel et al, 2024
eda_LR_for	CTACCGCTTCGCGCGCCAGTTTGGTGATGCGATCGTAATTGTGTAGGCTGGAGCTGCTTC	This study
eda_LR_rev	AAA ACA AGT GCA GAA GCA ATC CTG ACC ACC GGC CCG GATATGAATATCCTCCTTAGTTCC	This study
eda_seq_for	GTCGTCTTGGTGTAGCGTT	This study
eda_seq_rev	CGCTCGTCAGCCTCATATT	This study
pflB_LR_for	AGGTACGAGTAATAACGTCCTGCTGCTGTTCTTTCGTCATGTGTAGGCTGGAGCTGCTTC	This study
pflB_LR_rev	GTT AGC CAC AGC CTG GGA AGG TTT TAC CAA AGG TGA CATATGAATATCCTCCTTAGTTCC	This study
pflB_seq_for	ACCGTCATTGTCATCTGATT	This study
pflB_seq_rev	GTTGGTTCGTCTCCGGAA	This study
pckA_LR_for	CAAGATCTCAAGGCTTATGGTATCAACGACGTCCAGGATTGTGTAGGCTGGAGCTGCTTC	This study
pckA_LR_rev	CCAGCGCTTCGCCTGCCGGGGTATCCGTATACTTCTCATATGAATATCCTCCTTAGTTCC	This study
pckA_seq_for	TCGGTCAAAAACACTTCCTT	This study
pckA_seq_rev	CATCTGTTCCAGCCTTTT	This study
ldhA_LR_for	GTGAACGAAGCGTTCGGTTTTGAACTGGAGTTTTTTGATTTTCTGCTAACCGAGTGTGTAGGCTGGAGCTGCTTC	This study
ldhA_LR_rev	TTTGTAACGTGGTTTCAGAGATGCTGATCAGCGCTTCTGCGGTCAGGAATGCATATGAATATCCTCCTTAGTTCC	This study
ldhA_seq_for	CAGTCGGCTATCTCTTTATT	This study
ldhA_seq_rev	CTCACACACCCTGTCATT	This study
fbp_seq_for	GCTCATGTCTGTTTCCTTT	This study
fbp_seq_rev	CCCGTTACTTCATGACCAA	This study
tktA_seq_for	CACTGGCTAACCGTATTT	This study
tktA_seq_rev	GGAGATTTCTGAAGCGGTA	This study
edd_seq_for	TCGCTTCCGGCACTTCTTT	This study
edd_seq_rev	CACCTGCGAGGCTTTTTT	This study
tktB_seq_for	CGACTGACTATCTCCCCTAA	This study
tktB_seq_rev	GGCGGCGATAAGAGAAAA	This study
