# Supplementary material for: Interplay between chemotaxis, quorum sensing, and metabolism regulates Escherichia coli-Salmonella Typhimurium interactions in vivo
Source: PLoS Pathog. 2025 May 2;21(5):e1013156. doi: 10.1371/journal.ppat.1013156 (PMC12074654; doi:10.1371/journal.ppat.1013156)
Supplement: S7 Table — (XLSX) [file ppat.1013156.s014.xlsx]

## Sheet: Fig 1
Fig. 1b
	S.Tm/E. coli WT																S.Tm/E. coli ΔlsrB
1 F	0.389111	0.649176	0.351992	0.170213	0.017188	0.087158	0.094601	0.104467	0.041192	0.08	0.03	0.1	0.11	0.29		0.341624	0.235577	0.185041	0.076381	0.209642	0.157857	0.004761	0.067482	0.083556	0.086842	0.07359	0.02	0.06	0.16
2 F	0.075	0.082773	0.064286	1.16	0.176667	0.135217	0.519048	0.251852	0.393333	0.22	0.3	0.21	0.11	0.19		0.180237	0.34893	0.396552	0.521	0.353696	0.216667	0.208333	0.16	0.211515	0.139348	0.111	0.04	0.196	0.06
3 F	0.591176	0.076087	0.065972	0.84375	0.786094	0.183917	0.447778	4.44556	1.69167	4	1.6	0.63	0.38	1.4		0.144913	3.76667	0.34338	0.011	0.171571	1.11034	0.707778	0.025043	0.10018	0.051182	1.06703	0.36	0.12	1.57
4 CC	12.926	12.869	42.6	15.7252	18.0293	1.58568	6.47494	4.80659	2.26141	4.8	2.2	2.5	2.6	1.36		8.76313	26.7542	27.043	60.3	61.2651	82.4	10.014	5.66628	17.0415	28.0282	5.33753	7.26	11	14
Fig. 1c
	S. Tm only															S.Tm/E. coli WT															S. Tm/E. coli lsrB
0 F	18.151	38.3698	10.6777	4.85682	10.3375											1	1	1	22.9805	2.59753	7.84654	3.12522	1	26.9892	2.0758	18.9895					6.12431	7.62352	4.69585	48.4875	30.8552	1.45293	3.1699	1.02525
1 F	636.329	851.458	816.998	2773.8	6073.46	2842.13	3842.07	7491.23	9565.16	437.352	854.076	564.455	3649.69			63.3081	542.578	85.9328	195.064	46.1892	350.038	56.3056	27.8895	207.314	155.872						33.9193	192.688	697.693	1902.92	1198.59	46.9754	34.0744	112.921	85.1638	10.5214	22.7167	18.8393	12.5351
2 F	40724.3	1926.8	2858.43	6658.45	6019.5	54318.2	10147.1	7996.76	6277.01	3557.5	4455.92	9351.08				4806.83	2771.05	460.073	3500.06	4511.7	651.987	11135.6	1384.41	324.611	10764.4	765.964	1140.77				558.355	2916.29	2505.28	3470.49	3938.46	663.473	284.74	112.968	240.693	363.12	4428.9
3 F	71985.9	62646.9	6756.08	9940.3	155128	72167.3	19612.5	8873.28	6579.1	18221.7	9637.28					6334.11	4202.13	16410.3	651.987	11135.6	1384.41	47842.7	9638.47	32053.6	503.086	75370.9	9241.62	6107.03			26107	83195.4	21439.2	23547.1	4062.22	2424.99	30347.2	1364.06	16205.8	6318.26	8155.31	6880.09
4 CC	2718193	27748.3	64511.7	16087.8	80066.6	32383	31315.2	298870	416086	49917.6						24485	64514.4	63866.1	9164.18	509201	55541.3	14857.9	1814.32	113524	32294.2	37460.7					30328	476873	1776.81	12447.2	3164.54	8630.76	24844.7	29992.8	7125.44

## Sheet: Fig 2
Fig. 2a
S.Tm WT/E. coli WT																					S.Tm ΔlsrB/E. coli WT																					S.Tm ΔcheY/E. coli WT
0.1	0.11	0.29	0.021	0.02	0.29	0.023	0.016	0.067	0.04	0.0028	0.018		0.011	0.037	0.007						0.02	0.05	0.03	0.013	0.03	0.033	0.078	0.028	0.05	0.021	0.026											0.022	0.01	0.025	0.044	0.026	0.0033	0.06	0.028
0.21	0.11	0.19	0.35	0.15	0.67	0.4	0.06	0.28	0.28	0.5	0.2		0.4	0.042	0.121						0.19	0.16	0.13	0.045	0.06	0.11	0.97	0.12	0.1	0.34	0.15											0.11	0.041	0.0368	0.077	0.066	0.0625	0.14	0.099
0.63	0.38	1.4	0.033	0.019	0.51	0.5	1.57	0.672	0.63	0.42	0.25		0.25	1	0.013						0.019	0.01	1.115	0.0097	0.27	0.4	0.6	0.125	0.22	0.22	0.13											0.16	0.02	0.02	0.05	0.18	0.0028	0.09	0.06
2.5	2.6	1.36	1.35	1.3	2.9	2.3	0.5	22.2	1	1.4	2.5		1.68	1.15	2.16						0.38	4.5	1.8	5.14	7.3	8.5	3.2	1.9	2.4	7.3	3.8											1	0.084	0.75	0.023	2	0.3	0.18	0.59
Fig. 2b
	WT											ΔlsrB											ΔcheY
0 F	3.36146	1	12.6899	15.3843	10.2204	22.2686	13.7623					15.4221	1.60131	6.11086	6.50905	8.54413	1	1	2.68478	3.87478	3.42847	16.2419	3.64018	3.47342	2.33857	18.7227	5.56886	3.34509	28.4022	1.82341
1 F	185.047	83.4438	139.01	27.2416	78.3126	40.914	17.5513					2.13947	89.2793	23.5141	3.94981	14.0021	65.9665	3.30812	7.68716	7.65149	160.845		7.45363	4.66512	1.88218	23.4652	84.4601	7.11965	22.2423	16.1678
2 F	775.774	7671.4	1661.02	332.769	332.212	463.359	216.712					199.889	455.129	147.54	566.685	69.9179	230.041	6466.51	597.483	53.0563	178.156	61.0172	12.2084	16.5678	35.0532	48.4765	4.26419	7.29655	52.2645	59.3813	113.634
3 F	172080	72773.9	41687.1	15778.4	8368.69	771.34						1134.68	2049.07	55095.4	1823.38	1050.39	792.934	41049.2	22244.6	3317.68	2177.56		848.363	482.611	2681.38	348.579	298.03	5.357	897.054	26889.1	688.875
4 CC	71809.9	52718.1	112714	36905.1	6501.17	62761.9	2421.46					15867.3	23329.1	41801.8	29357.6	9185.29	406842	559813	37486.1	98471.1			36776.7	223232	35179.7	2111.3	1083.32	38.0108	2420.72	62263.5	4079.32
Fig. 2d
Day 2
	Submucosal edema							Epithelial disruption							Goblet cells							PMN infiltration
S. Tm avir	0	0	0	0				0	0	0	0				0	0	0	0				0	0	0	0
S. Tm WT	3	3	3	3	3			2	2	2	3	3			1	1	1	3	3			4	3	3	3	3
S. Tm WT + E. coli	3	2	0	0	3	3		3	1	0	0	2	3		0	0	0	0	1	2		3	2	0	0	2	3
S.Tm ΔcheY+ E. coli	1	1	1	1	1	1		0	0	0	1	0	1		0	0	0	0	0	0		0	0	0	1	1	0
S.Tm ΔlsrB+ E. coli	0	0	3	3	1	2		0	1	2	2	2	3		0	0	1	1	1	1		0	1	2	2	1	4
Day 4
	Submucosal edema							Epithelial disruption							Goblet cells							PMN infiltration
S. Tm avir	0	0	0	0				0	0	0	0				0	0	0	0				0	0	0	0
S. Tm WT	2	3	3	3	2			2	3	2	3	2			1	1	1	1	1			3	3	3	3	3
S. Tm WT + E. coli	2	3	3	2	3			1	2	1	3	2			1	2	1	2	2			2	2	3	3	3
S.Tm ΔcheY+ E. coli	2	3	3	2	3	3		2	1	1	1	1	1		1	1	1	2	2	2		3	3	3	3	3	3
S.Tm ΔlsrB+ E. coli	3	3	3	2	2	3		2	2	2	3	2	1		2	1	1	1	1	1		3	3	3	3	3	3
[truncated: 1 more columns]

## Sheet: Fig 3
Fig. 3a
	- E. coli										+ E. coli
1 F	0.35	0.49	0.55	0.17	0.5	0.27					0.57	0.59	0.75	1.35	0.56	0.69	0.6
2 F	0.021	0.09	0.2	0.011	0.08	0.11					0.58	0.03	0.09	0.56	0.29	2	0.47
3 F	0.07	0.027	0.1	0.018	0.006	0.0025					0.15	0.03	0.07	0.16	0.25	0.14	0.5
4 CC	0.004	0.0026	0.0008	0.0004	0.0008	0.0013					0.009	0.11	0.09	0.015	0.05	0.041	0.08
Fig. 3b
	- E. coli										+ E. coli
1 F	0.68	0.92	1.35	1.03	0.81	1.26	1	0.65			0.27	1.48	0.43	0.66	0.57	1.35	0.88	0.66
2 F	0.84	0.87	0.64	0.67	1.01	0.37	0.66	0.75			0.63	0.95	1.5	1.7	0.72	0.71	0.94	0.85
3 F	0.65	0.83	0.5	0.76	0.8	1.2	0.82	0.39			0.85	1.6	0.82	0.85	0.33	0.8	0.5	0.31
4 CC	1.39	0.3	0.3	0.56	0.72	0.6	0.67	0.87			0.25	0.66	0.53	0.57	0.28	0.916	0.18	0.48

## Sheet: Fig 4
Fig. 4a
	S. Tm										S. Tm + E. coli WT										S. Tm + E. coli ΔlsrB
	AZ739	AZ740	AZ741	BB920	BB921	BB922	BB923	BB924	BB925		AZ742	AZ743	AZ744	AZ745	AZ746	BB926	BB927	BB928	BB929	BB930	AZ747	AZ748	AZ749	AZ750	BB931	BB932	BB933	BB934	BB935	BB936
1 F	0.111063	0.248463	0.257728	0.607333	0.461636	0.312744	0.391903	0.85513	0.842673		0.265401	0.209996	0.328293	0.133306	0.073062	0.066199	0.105447	0.052401			0.706036	0.069249	0.067623	0.0836731	0.1554	0.416323	0.554569	0.418709	0.222926	0.231631
2 F	0.043363	0.083731	0.087005	0.324722	0.091269	0.065772	0.074815	0.237869			0.125618	0.118607	0.12776	0.079955	0.127572	0.083754	0.045137	0.061162	0.067414	0.049156	0.065833	0.034574	0.024744	0.043317	0.138316	0.029304	0.019302	0.138429	0.112276	0.178116
Fig. 4b
	S. Tm											S. Tm + E. coli WT											S. Tm + E. coli ΔlsrB
	AZ739	AZ740	AZ741	BB920	BB921	BB922	BB923	BB924	BB925			AZ742	AZ743	AZ744	AZ745	AZ746	BB926	BB927	BB928	BB929	BB930		AZ747	AZ748	AZ749	AZ750	BB931	BB932	BB933	BB934	BB935	BB936
1 F	0.160235	0.44084	0.291941	0.334906	0.265914	0.184421	0.22729	0.377866	0.492387			0.14672	0.145198		0.107938		0.0903072	0.027071	0.0502424	0.0728218	0.0407793		0.220417	0.0176759	0.0623674	0.189494		0.0553911	0.1064	0.160064	0.150917	0.15111	0.0801069
2 F		0.0501715	0.0765589	0.0262386	0.124037	0.0437741	0.0223543	0.0370945	0.0736068			0.0826331	0.0493122	0.0250158	0.0186155	0.0560816	0.0251174	0.00857571	0.0391421	0.0338252	0.0273602		0.0187256	0.00898504	0.024701	0.0620374	0.0447686	0.0251584	0.0108073	0.00419804	0.0344747	0.0396724	0.0497891
Fig. 4c
	S. Tm										S. Tm + E. coli WT										S. Tm + E. coli ΔlsrB
	AZ739	AZ740	AZ741	BB920	BB921	BB922	BB923	BB924	BB925		AZ742	AZ743	AZ744	AZ745	AZ746	BB926	BB927	BB928	BB929	BB930	AZ747	AZ748	AZ749	AZ750	BB931	BB932	BB933	BB934	BB935	BB936
1 F		0.005708	0.010704	0.00525	0.00257326	0.002686	0.003351	0.24041	0.005418		1.98863	1.10824	1.03519	0.650991	2.33699	1.20672	2.14184	1.17267	0.876655	0.894814	0.021275	1.66848	3.0369	0.693309	0.490407	3.07459	0.259706	1.82209	2.92954	3.85398
2 F		0.005708	0.010704	0.00525	0.00257326	0.002686	0.003351	0.24041	0.005418		1.98863	1.10824	1.03519	0.650991	2.33699	1.20672	2.14184	1.17267	0.876655	0.894814	0.021275	1.66848	3.0369	0.693309	0.490407	3.07459	0.259706	1.82209	2.92954	3.85398
Fig. 4d
	S. Tm										S. Tm + E. coli WT										S. Tm + E. coli ΔlsrB
	AZ739	AZ740	AZ741	BB920	BB921	BB922	BB923	BB924	BB925		AZ742	AZ743	AZ744	AZ745	AZ746	BB926	BB927	BB928	BB929	BB930	AZ747	AZ748	AZ749	AZ750	BB931	BB932	BB933	BB934	BB935	BB936
1 F		0.068222	0.000672	0.002035	0.00751185	0.000518	0.000433	0.001083	0.025485		0.266132	0.042316	0.010906	0.052267	0.040025	0.027387	0.006786	0.01693	0.015291	0.01146	0.204541	0.127703	0.068575	0.259468	0.069451	0.027566	0.017219	0.056711	0.033034	0.02858
2 F		0.068222	0.000672	0.002035	0.00751185	0.000518	0.000433	0.001083	0.025485		0.266132	0.042316	0.010906	0.052267	0.040025	0.027387	0.006786	0.01693	0.015291	0.01146	0.204541	0.127703	0.068575	0.259468	0.069451	0.027566	0.017219	0.056711	0.033034	0.02858

## Sheet: Fig 5
Fig. 5a
	S. Tm only																	+ E. coli WT																	+E. coli ΔlsrB
1 F	0.5	0.625	0.57	0.07	0.01	0.06	0.134	0.0158										0.4	0.086	0.056	0.13	0.46	0.17	0.38	0.19	0.235	0.45	0.11	1						0.148	0.368	0.3	0.008	0.075	0.12	0.11	0.34	0.09	0.12	0.22	0.7	0.29	0.26
2 F	0.032	0.03	0.0015	0.0009	0.009	0.007	0.01	0.017										0.04	0.06	0.05	0.087	0.3	0.03	0.09	0.13	0.027	0.35	0.03	0.37						0.14	0.044	0.045	0.042	0.01	0.3	0.04	0.14	0.03	0.068	0.1	0.21	0.235	0.08
3 F	0.0034	0.08	0.13	0.003	6.4e-05	0.0026	0.008	0.006										0.16	0.75	0.58	0.0074	0.006	0.003	0.0075	0.00025	0.015	0.008	0.025	0.011						0.0013	0.02	0.0022	0.03	0.0008	0.006	0.005	0.0017	0.0018	0.0008	0.00036	0.01	0.0041	0.0019
4 CC	0.0368	0.014	0.00017	0.00062	1.9e-05	0.0012	0.0014	0.0026										0.08	0.006	0.02	0.0007	0.0016	0.0039	0.00029	0.005	0.00055	0.004	0.0001	0.0023						0.00057	0.0034	0.00048	0.005	7e-05	0.004	0.014	0.00043	0.00011	8.3e-05	3.6e-05	0.011	0.00015	0.00011
Fig. 5b
	S. Tm only																	+ E. coli WT																	+E. coli ΔlsrB
1 F	0.0017	0.005	0.0021	0.008	0.0044	0.009	0.05	0.0034										0.025	0.0037	0.04	0.08	0.007	0.2	0.05	0.06	0.03									0.076	0.23	0.097	0.056	0.27	0.25	0.24	0.2	0.04
2 F	0.0036	0.0034	0.00097	0.003	0.001	0.0021	0.0019	0.004										0.041	0.0079	0.043	0.029	0.009	0.11	0.08	0.08	0.028									0.037	0.088	0.1	0.069	0.09	0.16	0.06	0.41	0.13
3 F	0.017	0.0007	0.0079	0.003	0.0011	0.0029	0.0026	0.0023										0.019	0.016	0.018	0.0029	0.00625	0.7	0.055	0.2	0.5									0.03	0.24	0.013	0.005	0.091	0.36	0.625	0.025	0.07
4 CC	0.0058	0.003	0.00065	0.0022	0.0045	0.029	0.0125	0.005										0.0019	0.0035	0.00028	0.0058	0.0001	0.012	0.0025	0.016	0.019									0.00039	0.02	0.00069	0.0016	0.06	0.017	0.012	0.0052	0.0475
Fig. 5c
	+ E. coli WT																	+ E. coli ΔlsrB																	+ E. coli WT + E. coli ARO071
1 F	0.06	0.12	0.16	0.2	0.05	0.054												0.31	0.57	0.47	0.14	0.45	0.5	0.6125											0.54	0.59	0.74	0.7	1.2	0.45	0.5	0.37	0.11
2 F	0.12	0.066	0.14	0.2	0.0375	0.075												0.44	0.27	0.26	0.57	0.47	0.76	0.43											0.375	0.49	0.43	0.64	0.07	0.53	0.68	0.58	0.1

## Sheet: Fig S1
Fig. S1a
	E. coli WT											E. coli ΔlsrB											S. Tm only
1 F	88328076	68812665	113000000	437000000	14163090	189000000	149000000	230000000	101000000			72765957	61250000	331000000	40481928	335000000	172000000	23188406	104000000	182000000	149000000	71456310	189000000	90140845	335000000	493000000	1040000000	425000000	406000000	2760000000
2 F	7185629	8608414	6101695	87547170	38026906	37696969	228000000	115000000	197000000			45600000	61411764	163000000	67662338	77109005	22080679	17482518	130000000	446000000	73678161	128000000	343000000	1020000000	347000000	2794520548	241316271	4843243243	3478260870	3333333333
3 F	21612904	939597	640810	1420000000	535000000	182000000	1100000000	1470000000	582000000			2.3331e+08	62560554	359000000	7186933	140000000	1860000000	7494118	81356345	111000000	131000000	1000000000	4456825	275000000	12972973	2240000000	277777778	4133333333	897689769	436724566
4 CC	133948187	296000000	28494983	6380000000	933000000	660000000	1560000000	1210000000	1390000000			5.19296e+08	396000000	424000000	2740909	1630000000	5680000000	3958103	4650000000	14400000000	1690000000	3560000000	847000000	7450000000	8230000000	30300000000	6080000000	38900000000	9810000000	8910000000
Fig. S1b
	E. coli WT											E. coli ΔlsrB
0 F	1560000000	1370000000	1150000000	1230000000	1890000000	1090000000	1650000000	2130000000	1610000000			1430000000	12500000000	1260000000	1200000000	1050000000	615000000	3230000000	1780000000	1650000000	1390000000	5280000000
1 F	227000000	106000000	321000000	2570000000	824000000	2170000000	1580000000	2200000000	2460000000			213000000	260000000	1790000000	530000000	1600000000	1090000000	4870000000	1540000000	2180000000	1720000000	971000000
2 F	95808383	104000000	94915254	7.54717e+07	215246637	278787879	438642298	457627119	500000000			253000000	176000000	409893993	129870130	218009479	101910828	8.39161e+07	811881188	2107784431	528735632	1151079137
3 F	36559140	12348993	9713322	1688654354	680851064	991735537	2461538462	330275229	344086022			1610000000	16608997	1046004843	653357532	818713450	1675090253	1.05882e+07	3248730964	1105990783	2560000000	937500000
4 CC	10362694	22988506	13377926	406000000	51724138	416000000	241000000	252000000	615000000			59259259	14814815	15686275	45454.6	26607539	68965517	395257	821000000	845000000	60301508	667000000
Fig. S1c
	E. coli													S. Tm
E. coli WT	10362694	22988506	13377926	406000000	51724138	416000000	241000000	252000000	615000000					133948187	296000000	28494983	6380000000	933000000	660000000	1560000000	1210000000	1390000000
E. coli ΔlsrB	59259259	14814815	15686275	45454.6	26607539	68965517	395257	821000000	845000000	60301508	667000000			5.19296e+08	396000000	424000000	2740909	1630000000	5680000000	3958103	4650000000	14400000000	1690000000	3560000000
Fig. S1d
	E. coli WT											E. coli ΔlsrB
1 F	2270000000	2290000000	1990000000	1680000000								665000000	1520000000	1160000000	2280000000
2 F	2071942446	1428571429	3276450512	1793721973								2522522523	1839080460	1646090535	2696230599
3 F	361990950	458149780	406091371	1061224490								578947368	1100371747	246753247	155172414
4 CC	4145078	6037736	68543452	5412720								22032787	11554160	6979866	6285714
Fig. S1e
	WT								ΔcheY								ΔlsrB
1 F	0.035	0.002	0.000375	0.04	0.64	0.011			0.002	0.016	0.00059	0.0003	0.016	0.014	0.015		0.0375	0.0025	0.0003	0.00125	0.005	0.006	0.0125
2 F	0.028	0.016	0.11	0.11	0.05	0.015			0.18	0.17	0.1	1	0.05	0.12	0.03		0.09	0.08	0.11	0.19	0.059	0.03	0.0475
3 F	0.007	0.1	0.017	0.46	0.2	0.17			0.1	1.1	0.53	1.5	0.2	0.1	0.04		0.07	0.16	0.09	0.24	0.21	1.4	0.156
4 CC	0.009	1.8	0.06	2	0.14	0.7			3.03	2.5	0.6	1.2	6	9	8		7.6	0.2	2.9	6	19	16.6	4
Fig. S1f
	WT							ΔcheY							ΔlsrB
mLN	5500	120000	80000	2120	10000	2000		18000	60000	20000	4620	8000	4000	10000	1300	180	10000	14000	6000	3480	20000
Spleen	60800	12000	7000	10000	10000	6560		8000	8000	12100	18600	7200	8760	12600	20000	18000	16000	20000	3720	560	16000
Liver	29700	24000	25200	48000	19200	4800		19560	19200	42000	10000	9600	18000	10400	28800	56640	31680	8800	4320	3120	27360
Fig. S1g
	E. coli WT
5x105	735000000	1120000000	527000000	866000000
5x106	344000000	493000000	869000000	655000000
5x107	398000000	372000000	757000000	363000000

## Sheet: Fig S2
Fig. S2a
WT	ΔcheY	ΔlsrB
26.6941	27.7489	28.6386
26.3567	26.1131	26.2601
26.1071	25.7951	25.9838
Fig. S2b
	S. Tm WT						S. Tm ΔcheY						S. Tm ΔlsrB
1 F	5.7971e+08	1226993865	8.11518e+08	920245	34400000	2323232323	2947450068	3980099502	8.26011e+08	6.69014e+08	2519685039	8.17757e+08	1171548117	2359882006	4.71513e+08	1121495327	2358722359	1415929204
2 F	2222222222	3564356436	4012539185	1.48551e+07	2.27273e+08	2.58621e+08	8.60759e+08	4.49438e+08	7.05882e+08	7.54717e+08	8.94942e+08	6.38298e+08	9.52381e+07	2857142857	2.28137e+08	1409090909	8.4507e+08	2488038278
3 F	8.05369e+06	243204578	2892561983	6.13497e+07	2.0284e+07		1937046005	9.25926e+07	1.92857e+07	1283783784		3.65591e+08	101010101	2549019608	7.7551e+08	1256038647	2700000	4.03226e+07
4 CC	6642066421	8.56031e+08	30769230769	1.49477e+07	1840490798	9880478088	15598885794	744828	2.59366e+06	9.45946e+08	4628099174	7942.24	2335766423	24949152542	11130434783	33548387097	9269521411	9803063457

## Sheet: Fig S3
Fig. S3a
- E. coli
	S. Tm WT									S.Tm ΔcheY
1 F	759000000	153000000	255000000	86233766	471000000	969000000				374707260	4.22721e+07	8.98876e+07	42597403	2.62976e+08	1.69014e+08
2 F	323759791	315596330	156862745	320000000	371057514	336673347				26109661	36697248	3361345	30577778	74211503	4008016
3 F	317241379	8.53333e+07	1818181818	4654545455	285714286	445623342				2.06897e+06	213333	1.27273e+07	126060606	3.06494e+07	1.27321e+07
4 CC	6350000000	4070000000	1080000000	393000000	7260000000	14545455				2.06897e+06	213333	4494382	1038251	5925926	6220.1
+ E. coli
	S. Tm WT									S.Tm ΔcheY
1 F	9072165	37735849	10921502	15751295	34594595	62745098	37827476			5154639	26163522	6552901	9119171	20540541	46274510	51118211
2 F	27407407	8000000	23854545	10510949	66407767	97338403	44481328			8296296	16000000	11345455	6131387	2174757	9125475	25228216
3 F	4.21053e+06	1142857143	3.08483e+06	1.49833e+08	3.55556e+08	2.5782e+07	688524590			1.05263e+06	168000000	1.54242e+06	2.35452e+07	1.21212e+07	1.89573e+06	116721311
4 CC	6866953	1790000000	2651934	3310000000	9900000000	8980000000	2130000000			343348	373134	220994	30379747	1110000000	837000000	169697
Fig. S3b
- E. coli
	S. Tm WT (single)									S.Tm ΔcheY (single)
1 F	2200000000	366000000	105000000	38473282	520000000	515000000	1060000000	714000000		1503355705	3.37349e+08	1.42056e+08	39694656	4.22764e+08	6.50847e+08	1056000000	4.64865e+08
2 F	24674699	89696970	46424870	5325077	122000000	255319149	595744681	644295302		20819277	78787879	29844560	3591331	50416667	94562648	397000000	483000000
3 F	1.38138e+06	2.07436e+06	1.80723e+06	2.62857e+06	1.0684e+07	4.66926e+06	4.83721e+06	2.43128e+07		900901	1.72211e+06	903614	2000000	8.99023e+06	5.75875e+06	4000000	9.65363e+06
4 CC	2263.78	13145.5	26467.5	5281.69	170162	55092.1	3616134	191705		3149.61	3943.66	8110.99	2992.96	122895	33365.7	2392211	167128
+ E. coli
	S. Tm WT (+E. coli)									S.Tm ΔcheY (+E. coli)
1 F	100000000	8406780	68477366	26490066	50612245	2857143	7466667	19781818		27169811	12474576	29629630	17483444	28979592	3882784	6577778	13090909
2 F	98050139	51297710	108000000	44408163	66718147	46334842	76939891	69308756		62395543	48854962	163000000	52244898	47876448	33303167	65622120	67322404
3 F	2.67294e+08	118226601	1.05225e+08	8.43175e+07	3.56083e+06	3.41014e+06	1640000	1.38528e+07		229647059	189162562	8.79279e+07	7.2127e+07	1.1276e+06	2.76498e+06	840000	4.41558e+06
4 CC	648000000	339000000	184000000	317000000	12779.5	1096.89	5263.16	31802.1		162000000	224000000	98765432	181000000	3620.87	1005.48	974.659	15371
Fig. S3c
	-E.coli															+E. coli
0 F	1.70191	18.3475	16.9006	5.31441	1	3.21746	17.881	13								1.03194	3.12641	1.74783	4.76232	3.48597	44.932	5.26145	1.66297
1 F	4.45444	1.66819	1	1	2.97811	8.43991	39.9921	6.81655								1	1.43579	1.62627	1.45682	5.80867	3.06431	5.0951	15.1303
2 F	82.0461	6.10044	4.4087	3.13103	15.2094	30.6079	10.5279	7.1027								8.80347	11.0072	6.04588	6.73574	5.19331	3.21033	7.66276	10.7543
3 F	50.2384	24.6805	25.7573	28.3276	27.5608	10.8574	14.9029	26.9001								3.33305	20.1501	15.3104	4.0441	7.25082	14.644	4.88706	15.404
4 CC	1.51357	3.22319	67.8477	14.6778	4.1032	1.17025	2.85476	2.23139								1.79736	2.04564	4.73636	1.8733	4.14451	13.4542	9.50691	2.41891

## Sheet: Fig S4
	S. Tm WT/ E. coli WT											S. Tm avir/ E. coli WT
1 F	0.05	0.088	0.061	0.06	0.12	0.008	0.012	0.05				0.029	0.0385	0.058	0.069	0.195	0.004	0.02	0.05
2 F	0.05	0.026	0.06	0.14	0.085	0.02	0.2	0.19				0.2	0.023	0.094	0.024	0.35	0.14	0.07	0.16
3 F	0.24	4.8	0.2	0.56	0.016	0.004	0.12	0.1				0.23	0.26	0.48	0.47	0.13	0.16	0.031	0.26
4 CC	2.45	3.47	2.35	1.5	2.4	1.5	2.1	3.5				2.5	2	2.26	2.75	0.3	1.04	0.26	2.05

## Sheet: Fig S5
Fig. S5a
	E. coli WT/S. Tm S. Tm SL1344 mutant pool												E. coli ΔlsrB/S. Tm S. Tm SL1344 mutant pool
1 F	0.05	0.05	0.05	0.07	0.02		0.04	0.09	0.07	0.06	0.05		0.04	0.07	0.1	0.01	0.04		0.08	0.038	0.17	0.05	0.1	0.095
2 F	0.19	0.28	0.39	0.8	1.6		0.19	0.3	0.16	0.11	0.038		1.7	0.34	1	0.1	0.28		0.1	0.17	0.15	0.14	0.3	0.23
3 F	0.16	0.23	0.05	0.02	0.045		0.12	0.36	0.05	0.26	0.07		0.11	0.24	2.8	0.27	0.38		0.1	0.24	0.079	0.68	0.42	0.3
4 CC	2.3	7.6	3.2	12.8	0.55		0.26	0.4	0.96	0.5	0.7		5	52	17.5	7	2.9		2.6	2	1.4	12	16.6	3.5
Fig. S5b
		S. Tm SL1344 mutant pool only										S. Tm SL1344 mutant pool + E. coli										S. Tm SL1344 mutant pool + E. coli ΔlsrB
		AZ739	AZ740	AZ741	BB920	BB921	BB922	BB923	BB924	BB925		AZ742	AZ743	AZ744	AZ745	AZ746	BB926	BB927	BB928	BB929	BB930	AZ747	AZ748	AZ749	AZ750	BB931	BB932	BB933	BB934	BB935	BB936
1 F		0.979873	0.97812	0.97879	0.991695	0.99031	0.99227	0.988875	0.989328	0.976787		0.988957	0.979942		0.991267		0.933965	0.989977	0.987022	0.989673	0.98844	0.985701	0.963226	0.98516	0.967105	0.985477	0.991692	0.992406	0.991227	0.990957	0.990229
2 F		0.897536	0.981429	0.973453	0.996467	0.988653	0.947468	0.991156	0.968425	0.99339		0.988426	0.98343	0.991085	0.99113	0.981412	0.917664	0.991056	0.982764	0.993218	0.991007	0.944361	0.952232	0.988982	0.954278	0.992511	0.981923	0.996648	0.996627	0.994104	0.991635
3 F		0.918969	0.916656	0.624506	0.791751	0.992337	0.784195	0.986566	0.979674	0.767224		0.986102	0.98405	0.985338		0.986862	0.817161	0.946263	0.989961	0.978151	0.912636	0.824407	0.955106	0.925265	0.96031	0.99512	0.913873	0.77396	0.985846	0.847868	0.943009
4 CC		0.821405	0.912807	0.875872	0.700226	0.964054	0.196068	0.331295	0.646342	0.70653		0.817727	0.913995	0.454274	0.812919	0.955347	0.839079	0.965435	0.892144	0.928421	0.644221	0.843723	0.935384	0.506789	0.91597	0.760476	0.423843	0.790068	0.789736	0.884806	0.918351

[truncated: 2 more sheets: Fig S6, Fig S7]
